# Supplementary material for: Temporal associations between incident physical health problems/sensory impairments and challenging behaviours in people with intellectual disabilities: a population-based longitudinal cohort study of primary care in England
Source: BMJ Open. 2026 Jul 3;16(7):e111117. doi: 10.1136/bmjopen-2025-111117 (PMC13343113; doi:10.1136/bmjopen-2025-111117)
Supplement: online supplemental file 3 [file bmjopen-16-7-s003.csv]

med_code	category	read_code	read_term	SnodmedId	database
882381000006115	anxiety	E202199	Agoraphobia	191722009	aurum
988881000006118	anxiety	E202299	Agoraphobia	191723004	aurum
6025531000006111	anxiety	NA	Anxiety counseling	313087008	aurum
6025541000006118	anxiety	NA	Counseling for anxiety	313087008	aurum
6025551000006116	anxiety	NA	Counselling for anxiety	313087008	aurum
1808521000006110	anxiety	NA	Panic disorder without agoraphobia	56576003	aurum
1809331000006113	anxiety	NA	Symptoms of agoraphobia	1809331000006109	aurum
11920891000006113	anxiety	NA	[X]Phobia NOS	386810004	aurum
12716981000006115	anxiety	NA	Agoraphobia without mention of panic attacks	191723004	aurum
6025521000006113	anxiety	NA	Anxiety counselling	313087008	aurum
853241000006119	anxiety	NA	Phobic anxiety	853241000006103	aurum
12731491000006112	anxiety	NA	Phobic disorder NOS	563201000000101	aurum
2665410014	anxiety	1B1H.11	Fear	1402001	aurum
1488717011	anxiety	1B1V.00	C/O - panic attack	395017009	aurum
370038014	anxiety	1Bb..00	Specific fear	247845000	aurum
2549895012	anxiety	225J.00	O/E - panic attack	417676004	aurum
2549835014	anxiety	225K.00	O/E - fearful mood	417620007	aurum
402503018	anxiety	285..00	Neurotic condition, insight present	268957000	aurum
402505013	anxiety	286..00	Poor insight into neurotic condition	268958005	aurum
283464017	anxiety	8G52.00	Antiphobic therapy	183399002	aurum
342665019	anxiety	8G94.00	Anxiety management training	228560001	aurum
300681000000118	anxiety	8HHp.00	Referral for guided self-help for anxiety	199101000000102	aurum
285365017	anxiety	9N54.00	Encounter for fear	185348006	aurum
675881000006115	anxiety	E20..00	Neurotic disorder	111475002	aurum
488201000006114	anxiety	E200.00	Anxiety disorder	197480006	aurum
294953016	anxiety	E200000	Anxiety state unspecified	198288003	aurum
1210253015	anxiety	E200100	Panic disorder	371631005	aurum
339044013	anxiety	E200111	Panic attack	225624000	aurum
481154010	anxiety	E200200	Generalised anxiety disorder	21897009	aurum
488211000006112	anxiety	E200300	Mixed anxiety and depressive disorder	231504006	aurum
294960010	anxiety	E200400	Chronic anxiety	191708009	aurum
294961014	anxiety	E200500	Recurrent anxiety	191709001	aurum
294963012	anxiety	E200z00	Anxiety state	198288003	aurum
56251019	anxiety	E201B00	Compensation neurosis	33693007	aurum
223631000000113	anxiety	E202.00	Phobic disorders	386810004	aurum
138401000006119	anxiety	E202.11	Social phobic disorders	25501002	aurum
223641000000116	anxiety	E202.12	Phobic anxiety disorder	386810004	aurum
294991016	anxiety	E202000	Phobia	386808001	aurum
294992011	anxiety	E202100	Agoraphobia with panic attacks	191722009	aurum
294993018	anxiety	E202200	Agoraphobia without history of panic disorder	61569007	aurum
294994012	anxiety	E202300	Social phobia, fear of eating in public	191724005	aurum
294995013	anxiety	E202400	Social phobia, fear of public speaking	191725006	aurum
294996014	anxiety	E202500	Social phobia, fear of public washing	191726007	aurum
97986013	anxiety	E202600	Acrophobia	58963008	aurum
1231321013	anxiety	E202700	Animal phobia	54307006	aurum
33475016	anxiety	E202800	Claustrophobia	19887002	aurum
294998010	anxiety	E202900	Fear of crowds	191728008	aurum
370048011	anxiety	E202A00	Fear of flying	247853008	aurum
485870016	anxiety	E202B00	Cancer phobia	34563004	aurum
65032014	anxiety	E202C00	Dental phobia	38617005	aurum
166341019	anxiety	E202D00	Fear of death	102912007	aurum
295004011	anxiety	E202E00	Fear of pregnancy	191733007	aurum
401780016	anxiety	E202z00	Phobic disorder	386810004	aurum
295026012	anxiety	E20y.00	Other neurotic disorders	111475002	aurum
295029017	anxiety	E20y100	Writer's cramp neurosis	191744004	aurum
295031014	anxiety	E20y200	Other occupational neurosis	111475002	aurum
295032019	anxiety	E20y300	Psychasthenic neurosis	191746002	aurum
295033012	anxiety	E20yz00	Other neurotic disorder NOS	111475002	aurum
401783019	anxiety	E20z.00	Neurotic disorder NOS	111475002	aurum
376741000006119	anxiety	Eu34111	[X]Depressive neurosis	78667006	aurum
399961000006118	anxiety	Eu34113	Depressive neurosis	78667006	aurum
419841000006116	anxiety	Eu34114	[X]Persistant anxiety depression	231504006	aurum
296224013	anxiety	Eu40.00	[X]Phobic anxiety disorders	386810004	aurum
362871000006111	anxiety	Eu40000	Agoraphobia	70691001	aurum
418051000006118	anxiety	Eu40012	[X]Panic disorder with agoraphobia	191722009	aurum
427071000006115	anxiety	Eu40100	Social phobia	25501002	aurum
427061000006110	anxiety	Eu40112	[X]Social neurosis	25501002	aurum
427231000006111	anxiety	Eu40200	Specific phobia	54587008	aurum
362181000006117	anxiety	Eu40211	[X]Acrophobia	54587008	aurum
363281000006117	anxiety	Eu40212	[X]Animal phobias	54307006	aurum
371071000006117	anxiety	Eu40213	[X]Claustrophobia	54587008	aurum
426871000006113	anxiety	Eu40214	[X]Simple phobia	386810004	aurum
980191000006111	anxiety	Eu40300	Needle phobia	231501003	aurum
296236019	anxiety	Eu40y00	[X]Other phobic anxiety disorders	386810004	aurum
296237011	anxiety	Eu40z00	[X]Phobic anxiety disorder, unspecified	386810004	aurum
420631000006114	anxiety	Eu40z11	Phobic disorder	386810004	aurum
420671000006112	anxiety	Eu40z12	[X]Phobic state NOS	386810004	aurum
296238018	anxiety	Eu41.00	[X]Other anxiety disorders	197480006	aurum
296239014	anxiety	Eu41000	[X]Panic disorder [episodic paroxysmal anxiety]	371631005	aurum
418031000006113	anxiety	Eu41011	[X]Panic attack	371631005	aurum
418061000006116	anxiety	Eu41012	[X]Panic state	371631005	aurum
388071000006116	anxiety	Eu41100	[X]Generalized anxiety disorder	21897009	aurum
363651000006111	anxiety	Eu41111	Anxiety neurosis	207363009	aurum
363671000006118	anxiety	Eu41112	[X]Anxiety reaction	197480006	aurum
363681000006115	anxiety	Eu41113	[X]Anxiety state	198288003	aurum
398561000006117	anxiety	Eu41200	[X]Mixed anxiety and depressive disorder	231504006	aurum
398351000006110	anxiety	Eu41211	[X]Mild anxiety depression	231504006	aurum
296245018	anxiety	Eu41300	[X]Other mixed anxiety disorders	231504006	aurum
401881014	anxiety	Eu41y00	[X]Other specified anxiety disorders	197480006	aurum
363641000006114	anxiety	Eu41y11	[X]Anxiety hysteria	197480006	aurum
296249012	anxiety	Eu41z00	[X]Anxiety disorder, unspecified	197480006	aurum
363661000006113	anxiety	Eu41z11	[X]Anxiety NOS	197480006	aurum
NA	anxiety	NA	NA	NA	aurum
NA	anxiety	NA	NA	NA	aurum
851691000006114	bipolar_disorder	NA	Hypomanic	851691000006105	aurum
882321000006119	bipolar_disorder	E110.99	Mania/hypomania	268619003	aurum
882311000006110	bipolar_disorder	E11..99	Manic-depressive psychoses	13746004	aurum
2157096015	bipolar_disorder	1S42.00	Manic mood	405273008	aurum
492761000000114	bipolar_disorder	212V.00	Bipolar affective disorder resolved	285491000000101	aurum
513871000006118	bipolar_disorder	E11..11	Bipolar disorder	13746004	aurum
223601000000119	bipolar_disorder	E11..13	Manic psychosis	231494001	aurum
401765010	bipolar_disorder	E110.00	Manic disorder, single episode	268619003	aurum
789221000006116	bipolar_disorder	E110.11	Hypomanic psychoses	231496004	aurum
294802018	bipolar_disorder	E110000	Single manic episode, unspecified	268619003	aurum
294803011	bipolar_disorder	E110100	Single manic episode, mild	191583000	aurum
294804017	bipolar_disorder	E110200	Single manic episode, moderate	191584006	aurum
294805016	bipolar_disorder	E110300	Single manic episode, severe	764641000000104	aurum
294806015	bipolar_disorder	E110400	Single manic episode, severe, with psychosis	191586008	aurum
294807012	bipolar_disorder	E110500	Single manic episode in partial remission	764731000000103	aurum
294808019	bipolar_disorder	E110600	Single manic episode in full remission	191588009	aurum
294809010	bipolar_disorder	E110z00	Manic disorder, single episode NOS	268619003	aurum
294810017	bipolar_disorder	E111.00	Recurrent manic episodes	191590005	aurum
294811018	bipolar_disorder	E111000	Recurrent manic episodes, unspecified	191590005	aurum
294812013	bipolar_disorder	E111100	Recurrent manic episodes, mild	191592002	aurum
294813015	bipolar_disorder	E111200	Recurrent manic episodes, moderate	191593007	aurum
182871000006115	bipolar_disorder	E111300	Recurrent manic episodes, severe	764621000000106	aurum
294815010	bipolar_disorder	E111400	Recurrent manic episodes, severe, with psychosis	191595000	aurum
182861000006110	bipolar_disorder	E111500	Recurrent manic episodes, in partial remission	764671000000105	aurum
294817019	bipolar_disorder	E111600	Recurrent manic episodes, in full remission	191597008	aurum
294818012	bipolar_disorder	E111z00	Recurrent manic episode NOS	191590005	aurum
513801000006112	bipolar_disorder	E114.00	Bipolar affective disorder, current episode manic	191618007	aurum
294847017	bipolar_disorder	E114.11	Manic-depressive - now manic	191618007	aurum
294848010	bipolar_disorder	E114000	Bipolar affective disorder, currently manic, unspecified	191618007	aurum
294849019	bipolar_disorder	E114100	Bipolar affective disorder, currently manic, mild	191620005	aurum
294850019	bipolar_disorder	E114200	Bipolar affective disorder, currently manic, moderate	191621009	aurum
513691000006116	bipolar_disorder	E114300	Severe manic bipolar I disorder without psychotic features	162004	aurum
513701000006116	bipolar_disorder	E114400	Bipolar affect disord, currently manic,severe with psychosis	191623007	aurum
513741000006119	bipolar_disorder	E114500	Manic bipolar I disorder in partial remission	63249007	aurum
513811000006110	bipolar_disorder	E114600	Bipolar affective disorder, currently manic, in full remission	191625000	aurum
294858014	bipolar_disorder	E114z00	Bipolar affective disorder, currently manic, NOS	191618007	aurum
513751000006117	bipolar_disorder	E115.00	Bipolar affective disorder, current episode depression	191627008	aurum
294860011	bipolar_disorder	E115.11	Manic-depressive - now depressed	191627008	aurum
294861010	bipolar_disorder	E115000	Bipolar affective disorder, currently depressed, unspecified	191627008	aurum
294862015	bipolar_disorder	E115100	Bipolar affective disorder, currently depressed, mild	191629006	aurum
294863013	bipolar_disorder	E115200	Bipolar affective disorder, currently depressed, moderate	191630001	aurum
513731000006112	bipolar_disorder	E115300	Bipolar affect disord, now depressed, severe, no psychosis	61403008	aurum
513721000006114	bipolar_disorder	E115400	Bipolar affect disord, now depressed, severe with psychosis	765176007	aurum
513711000006118	bipolar_disorder	E115500	Depressed bipolar I disorder in partial remission	49512000	aurum
513861000006113	bipolar_disorder	E115600	Bipolar affective disorder, currently depressed, in full remission	191634005	aurum
294868016	bipolar_disorder	E115z00	Bipolar affective disorder, currently depressed, NOS	191627008	aurum
294869012	bipolar_disorder	E116.00	Mixed bipolar affective disorder	191636007	aurum
294870013	bipolar_disorder	E116000	Mixed bipolar affective disorder, unspecified	191636007	aurum
294871012	bipolar_disorder	E116100	Mixed bipolar affective disorder, mild	191638008	aurum
294872017	bipolar_disorder	E116200	Mixed bipolar affective disorder, moderate	191639000	aurum
701071000006111	bipolar_disorder	E116300	Mixed bipolar affective disorder, severe	764591000000108	aurum
294874016	bipolar_disorder	E116400	Mixed bipolar affective disorder, severe, with psychosis	191641004	aurum
701051000006118	bipolar_disorder	E116500	Mixed bipolar affective disorder, partial/unspec remission	760721000000109	aurum
294876019	bipolar_disorder	E116600	Mixed bipolar affective disorder, in full remission	191643001	aurum
294877011	bipolar_disorder	E116z00	Mixed bipolar affective disorder, NOS	191636007	aurum
294880012	bipolar_disorder	E117.00	Unspecified bipolar affective disorder	13746004	aurum
294881011	bipolar_disorder	E117000	Unspecified bipolar affective disorder, unspecified	13746004	aurum
294882016	bipolar_disorder	E117100	Mild bipolar disorder	13313007	aurum
294883014	bipolar_disorder	E117200	Moderate bipolar disorder	79584002	aurum
82151000006114	bipolar_disorder	E117300	Severe bipolar disorder without psychotic features	53049002	aurum
82171000006116	bipolar_disorder	E117400	Severe bipolar disorder with psychotic features	4441000	aurum
82091000006116	bipolar_disorder	E117500	Bipolar disorder in partial remission	5703000	aurum
294887010	bipolar_disorder	E117600	Bipolar disorder in full remission	41836007	aurum
294888017	bipolar_disorder	E117z00	Unspecified bipolar affective disorder, NOS	13746004	aurum
294891017	bipolar_disorder	E11y.00	Other and unspecified manic-depressive psychoses	13746004	aurum
294892012	bipolar_disorder	E11y000	Unspecified manic-depressive psychoses	13746004	aurum
294893019	bipolar_disorder	E11y100	Atypical manic disorder	191658009	aurum
294895014	bipolar_disorder	E11y300	Mixed bipolar I disorder	16506000	aurum
294896010	bipolar_disorder	E11yz00	Other and unspecified manic-depressive psychoses NOS	13746004	aurum
396741000006113	bipolar_disorder	Eu30.00	[X]Manic episode	268619003	aurum
367151000006111	bipolar_disorder	Eu30.11	[X]Bipolar disorder, single manic episode	268619003	aurum
389401000006111	bipolar_disorder	Eu30000	Hypomania	231496004	aurum
296110017	bipolar_disorder	Eu30100	Mania	231494001	aurum
401863011	bipolar_disorder	Eu30200	[X]Mania with psychotic symptoms	231494001	aurum
396701000006111	bipolar_disorder	Eu30211	[X]Mania with mood-congruent psychotic symptoms	231494001	aurum
396711000006114	bipolar_disorder	Eu30212	[X]Mania with mood-incongruent psychotic symptoms	231494001	aurum
296118012	bipolar_disorder	Eu30y00	[X]Other manic episodes	231494001	aurum
401864017	bipolar_disorder	Eu30z00	[X]Manic episode, unspecified	268619003	aurum
396691000006111	bipolar_disorder	Eu30z11	[X]Mania NOS	268619003	aurum
367101000006112	bipolar_disorder	Eu31.00	Bipolar affective disorder	13746004	aurum
396791000006116	bipolar_disorder	Eu31.11	Manic-depressive illness	13746004	aurum
396801000006115	bipolar_disorder	Eu31.12	Manic-depressive psychosis	13746004	aurum
396071000006119	bipolar_disorder	Eu31.13	[X]Manic-depressive reaction	13746004	aurum
367111000006110	bipolar_disorder	Eu31000	Bipolar affective disorder, current episode hypomanic	31446002	aurum
367081000006116	bipolar_disorder	Eu31100	[X]Bipolar affect disorder cur epi manic wout psychotic symp	191618007	aurum
367071000006119	bipolar_disorder	Eu31200	Bipolar affective disorder, currently manic, severe, with psychosis	191623007	aurum
367091000006118	bipolar_disorder	Eu31300	[X]Bipolar affect disorder cur epi mild or moderate depressn	191630001	aurum
367051000006112	bipolar_disorder	Eu31400	Severe depressed bipolar I disorder without psychotic features	61403008	aurum
367061000006114	bipolar_disorder	Eu31500	Psychosis and severe depression co-occurrent and due to bipolar affective disorder	765176007	aurum
367121000006119	bipolar_disorder	Eu31600	[X]Bipolar affective disorder, current episode mixed	192362008	aurum
296130018	bipolar_disorder	Eu31700	Bipolar disorder in remission	85248005	aurum
1785851000006110	bipolar_disorder	Eu31800	Bipolar I disorder	371596008	aurum
1785861000006112	bipolar_disorder	Eu31900	Bipolar II disorder	83225003	aurum
1785871000006117	bipolar_disorder	Eu31911	[X]Bipolar II disorder	83225003	aurum
401865016	bipolar_disorder	Eu31y00	[X]Other bipolar affective disorders	13746004	aurum
367161000006113	bipolar_disorder	Eu31y11	[X]Bipolar II disorder	83225003	aurum
424661000006111	bipolar_disorder	Eu31y12	[X]Recurrent manic episodes	191590005	aurum
296135011	bipolar_disorder	Eu31z00	[X]Bipolar affective disorder, unspecified	13746004	aurum
396771000006117	bipolar_disorder	Eu33213	[X] Manic-depressive psychosis, depressed type without psychotic symptoms	36474008	aurum
396781000006119	bipolar_disorder	Eu33312	[X]Manic-depress psychosis,depressed type+psychotic symptoms	765176007	aurum
NA	bipolar_disorder	NA	NA	NA	aurum
11914901000006114	major_depression	NA	[X]Depressive personality disorder	78667006	aurum
11918531000006118	major_depression	NA	[X]Mild depressive episode	430421000000104	aurum
11918561000006110	major_depression	NA	[X]Moderate depressive episode	465441000000108	aurum
11921141000006115	major_depression	NA	[X]Recurrent severe episodes/reactive depressive psychosis	191613003	aurum
11921301000006119	major_depression	NA	[X]Severe depressive episode without psychotic symptoms	397701000000102	aurum
12727931000006110	major_depression	NA	Depressive disorder NEC	609311000000100	aurum
12451451000006110	major_depression	NA	Single major depressive episode, in full remission	19527009	aurum
12451461000006112	major_depression	NA	Single major depressive episode, moderate	15639000	aurum
294621000000118	major_depression	212S.00	Depression resolved	196381000000100	aurum
1773563015	major_depression	8BK0.00	Depression management programme	401174001	aurum
2533375017	major_depression	8CAa.00	Patient given advice about management of depression	415044007	aurum
300711000000119	major_depression	8HHq.00	Referral for guided self-help for depression	199111000000100	aurum
2534096013	major_depression	9H90.00	Depression annual review	413972000	aurum
2534092010	major_depression	9H91.00	Depression medication review	413974004	aurum
2534091015	major_depression	9H92.00	Depression interim review	413973005	aurum
2474715017	major_depression	9HA0.00	On depression register	413169006	aurum
406881000000111	major_depression	9Ov..00	Depression monitoring administration	713831000000108	aurum
408521000000112	major_depression	9Ov0.00	Depression monitoring first letter	717211000000107	aurum
408541000000117	major_depression	9Ov1.00	Depression monitoring second letter	716681000000100	aurum
408561000000116	major_depression	9Ov2.00	Depression monitoring third letter	716961000000102	aurum
408581000000113	major_depression	9Ov3.00	Depression monitoring verbal invitation	717261000000109	aurum
408601000000116	major_depression	9Ov4.00	Depression monitoring telephone invitation	716421000000103	aurum
226411000000110	major_depression	9k4..00	Depression enhanced services administration	166291000000108	aurum
226581000000119	major_depression	9k40.00	Depression enhanced service completed	166481000000107	aurum
1680571000006118	major_depression	9kQ..00	On full dose long term treatment depression - enh serv admin	361761000000106	aurum
294642013	major_depression	E001300	Presenile dementia with depression	191455000	aurum
294646011	major_depression	E002100	Senile dementia with depression	191459006	aurum
294655014	major_depression	E004300	Arteriosclerotic dementia with depression	191466007	aurum
613791000006115	major_depression	E11..12	Depressive psychoses	35489007	aurum
401766011	major_depression	E112.00	Major depression, single episode	36923009	aurum
474171000006112	major_depression	E112.11	Agitated depression	83458005	aurum
642461000006116	major_depression	E112.12	Endogenous depression first episode	231499006	aurum
346972018	major_depression	E112.13	Endogenous depression first episode	231499006	aurum
441826016	major_depression	E112.14	Endogenous depression	300706003	aurum
294824018	major_depression	E112000	Single major depressive episode, unspecified	36923009	aurum
294825017	major_depression	E112100	Mild major depression, single episode	79298009	aurum
294826016	major_depression	E112200	Moderate major depression, single episode	15639000	aurum
142541000006115	major_depression	E112300	Severe major depression, single episode	251000119105	aurum
294828015	major_depression	E112400	Single major depressive episode, severe, with psychosis	191604000	aurum
142521000006110	major_depression	E112500	Major depression single episode, in partial remission	70747007	aurum
294831019	major_depression	E112600	Single episode of major depression in full remission	19527009	aurum
294832014	major_depression	E112z00	Single major depressive episode NOS	36923009	aurum
182721000006111	major_depression	E113.00	Recurrent major depressive episodes	268621008	aurum
410861011	major_depression	E113.11	Endogenous depression - recurrent	274948002	aurum
294836012	major_depression	E113000	Recurrent major depressive episodes, unspecified	268621008	aurum
294837015	major_depression	E113100	Recurrent major depressive episodes, mild	191610000	aurum
294838013	major_depression	E113200	Recurrent major depressive episodes, moderate	191611001	aurum
182771000006112	major_depression	E113300	Recurrent major depressive episodes, severe	764611000000100	aurum
294840015	major_depression	E113400	Recurrent major depressive episodes, severe, with psychosis	191613003	aurum
182801000006114	major_depression	E113500	Recurrent major depressive episodes,partial/unspec remission	764691000000109	aurum
294843018	major_depression	E113600	Recurrent major depression in full remission	46244001	aurum
294844012	major_depression	E113700	Recurrent depression	191616006	aurum
294845013	major_depression	E113z00	Recurrent major depressive episode NOS	268621008	aurum
369982012	major_depression	E118.00	Seasonal affective disorder	247803002	aurum
294894013	major_depression	E11y200	Atypical depressive disorder	191659001	aurum
346973011	major_depression	E11z200	Masked depression	231500002	aurum
294917018	major_depression	E130.00	Reactive depressive psychosis	191676002	aurum
294918011	major_depression	E130.11	Psychotic reactive depression	191676002	aurum
138421012	major_depression	E135.00	Agitated depression	83458005	aurum
488211000006112	major_depression	E200300	Mixed anxiety and depressive disorder	231504006	aurum
202561000006114	major_depression	E291.00	Prolonged depressive adjustment reaction	192049004	aurum
295535012	major_depression	E2B..00	Depressive disorder	35489007	aurum
295537016	major_depression	E2B1.00	Chronic depression	192080009	aurum
423041000006119	major_depression	Eu20400	[X]Post-schizophrenic depression	231485007	aurum
425501000006113	major_depression	Eu25100	Schizoaffective disorder, depressive type	84760002	aurum
425561000006114	major_depression	Eu25111	[X]Schizoaffective psychosis, depressive type	84760002	aurum
425691000006119	major_depression	Eu25112	[X]Schizophreniform psychosis, depressive type	84760002	aurum
376721000006114	major_depression	Eu32.00	Depressive episode	35489007	aurum
426911000006111	major_depression	Eu32.11	[X]Single episode of depressive reaction	87414006	aurum
426941000006110	major_depression	Eu32.12	[X]Single episode of psychogenic depression	87414006	aurum
426971000006119	major_depression	Eu32.13	[X]Single episode of reactive depression	87414006	aurum
296137015	major_depression	Eu32000	Mild depression	310495003	aurum
296138013	major_depression	Eu32100	[X]Moderate depressive episode	310496002	aurum
401866015	major_depression	Eu32200	[X]Severe depressive episode without psychotic symptoms	310497006	aurum
426891000006114	major_depression	Eu32211	[X] Single episode agitated depression without psychotic symptoms	310497006	aurum
223741000000112	major_depression	Eu32212	Severe depression	310497006	aurum
426991000006118	major_depression	Eu32213	[X]Single episode vital depression w'out psychotic symptoms	310497006	aurum
401869010	major_depression	Eu32300	[X]Severe depressive episode with psychotic symptoms	191604000	aurum
426921000006115	major_depression	Eu32311	[X]Single episode of major depression and psychotic symptoms	191604000	aurum
426951000006112	major_depression	Eu32312	[X]Single episode of psychogenic depressive psychosis	191676002	aurum
426961000006114	major_depression	Eu32313	[X]Single episode of psychotic depression	191604000	aurum
426981000006116	major_depression	Eu32314	[X]Single episode of reactive depressive psychosis	191676002	aurum
213641000000111	major_depression	Eu32400	[X]Mild depression	310495003	aurum
1715771000006112	major_depression	Eu32500	Mild major depression	87512008	aurum
1715181000006114	major_depression	Eu32600	Moderate major depression	832007	aurum
1715781000006110	major_depression	Eu32700	Severe major depression without psychotic features	75084000	aurum
1715191000006112	major_depression	Eu32800	Severe major depression with psychotic features	73867007	aurum
1755901000006112	major_depression	Eu32900	[X]Single major depressive episode, severe, with psychosis, psychosis in remission	755321000000106	aurum
1755911000006110	major_depression	Eu32A00	[X]Recurrent major depressive episodes, severe, with psychosis, psychosis in remission	755331000000108	aurum
401871010	major_depression	Eu32y00	[X]Other depressive episodes	35489007	aurum
366561000006119	major_depression	Eu32y11	[X]Atypical depression	191659001	aurum
426931000006117	major_depression	Eu32y12	[X]Single episode of masked depression NOS	231500002	aurum
401872015	major_depression	Eu32z00	[X]Depressive episode, unspecified	35489007	aurum
376691000006116	major_depression	Eu32z11	Depression	35489007	aurum
376711000006118	major_depression	Eu32z12	[X]Depressive disorder NOS	35489007	aurum
423611000006111	major_depression	Eu32z13	[X]Prolonged single episode of reactive depression	87414006	aurum
359121000006116	major_depression	Eu32z14	Reactive depression	87414006	aurum
401873013	major_depression	Eu33.00	[X]Recurrent depressive disorder	191616006	aurum
424631000006119	major_depression	Eu33.11	[X]Recurrent episodes of depressive reaction	191616006	aurum
424641000006112	major_depression	Eu33.12	[X]Recurrent episodes of psychogenic depression	191616006	aurum
424651000006114	major_depression	Eu33.13	[X]Recurrent episodes of reactive depression	191616006	aurum
425751000006115	major_depression	Eu33.14	[X]Seasonal depressive disorder	247803002	aurum
425411000006110	major_depression	Eu33.15	SAD - Seasonal affective disorder	247803002	aurum
296180012	major_depression	Eu33000	[X]Recurrent depressive disorder, current episode mild	310495003	aurum
296181011	major_depression	Eu33100	[X]Recurrent depressive disorder, current episode moderate	310496002	aurum
424531000006118	major_depression	Eu33200	[X]Recurr depress disorder cur epi severe without psyc sympt	310497006	aurum
379781000006118	major_depression	Eu33211	[X]Endogenous depression without psychotic symptoms	300706003	aurum
396081000006116	major_depression	Eu33212	[X]Major depression, recurrent without psychotic symptoms	268621008	aurum
396771000006117	major_depression	Eu33213	[X] Manic-depressive psychosis, depressed type without psychotic symptoms	36474008	aurum
432511000006119	major_depression	Eu33214	[X]Vital depression, recurrent without psychotic symptoms	310497006	aurum
424571000006115	major_depression	Eu33300	[X]Recurrent depress disorder cur epi severe with psyc symp	28475009	aurum
379771000006116	major_depression	Eu33311	[X]Endogenous depression with psychotic symptoms	73867007	aurum
396781000006119	major_depression	Eu33312	[X]Manic-depress psychosis,depressed type+psychotic symptoms	765176007	aurum
424541000006111	major_depression	Eu33313	[X]Recurr severe episodes/major depression+psychotic symptom	28475009	aurum
424551000006113	major_depression	Eu33314	[X]Recurr severe episodes/psychogenic depressive psychosis	191613003	aurum
424671000006116	major_depression	Eu33315	[X]Recurrent severe episodes of psychotic depression	191613003	aurum
424681000006118	major_depression	Eu33316	Recurrent reactive depressive episodes, severe, with psychosis	1086471000000103	aurum
296198011	major_depression	Eu33400	[X]Recurrent depressive disorder, currently in remission	698957003	aurum
296199015	major_depression	Eu33y00	[X]Other recurrent depressive disorders	191616006	aurum
401876017	major_depression	Eu33z00	[X]Recurrent depressive disorder, unspecified	191616006	aurum
398841000006119	major_depression	Eu33z11	[X]Monopolar depression NOS	35489007	aurum
379431000006113	major_depression	Eu34100	Dysthymia	78667006	aurum
376741000006119	major_depression	Eu34111	[X]Depressive neurosis	78667006	aurum
376751000006117	major_depression	Eu34112	Depressive personality disorder	1084061000000106	aurum
399961000006118	major_depression	Eu34113	Depressive neurosis	78667006	aurum
419841000006116	major_depression	Eu34114	[X]Persistant anxiety depression	231504006	aurum
398561000006117	major_depression	Eu41200	[X]Mixed anxiety and depressive disorder	231504006	aurum
398351000006110	major_depression	Eu41211	[X]Mild anxiety depression	231504006	aurum
1013181000006110	epilepsy	NA	Adverse reaction to Drugs Used In Control Of Epilepsy	1013181000006106	aurum
2014871000006119	epilepsy	NA	Contraceptive advice for patients on valproate for epilepsy	2014871000006103	aurum
1855731000006116	epilepsy	NA	Epilepsy monitoring administration	1855731000006100	aurum
1856791000006111	epilepsy	NA	Epilepsy monitoring default	1856791000006107	aurum
1855741000006114	epilepsy	NA	Epilepsy monitoring in primary care	1855741000006105	aurum
1855761000006113	epilepsy	NA	Epilepsy monitoring in secondary care	810161000000101	aurum
8079791000006114	epilepsy	NA	Epilepsy monitoring telephone invitation	248371000000106	aurum
1856771000006110	epilepsy	NA	Epilepsy treatment compliance good	1856771000006106	aurum
1856781000006113	epilepsy	NA	Epilepsy treatment compliance poor	1856781000006109	aurum
1673671000006116	epilepsy	NA	Epilepsy treatment continued	1673671000006100	aurum
472411018	epilepsy	F251099	Grand mal epilepsy	352818000	aurum
2587911000000119	epilepsy	NA	Neurological Disorders Depression Inventory in Epilepsy	719131000	aurum
851121000006117	epilepsy	NA	Partial epilepsy	851121000006101	aurum
883041000006118	epilepsy	F250099	Petit mal epilepsy	509341000000107	aurum
8191681000006117	epilepsy	NA	Petit-mal epilepsy	509341000000107	aurum
897431000006113	epilepsy	SC20099	Post traumatic epilepsy	75023009	aurum
1776671000006116	epilepsy	NA	Reason for referral: Epilepsy	1776671000006100	aurum
2589101000000111	epilepsy	NA	SUDEP - sudden unexpected death in epilepsy	719425009	aurum
905881000006111	epilepsy	NA	[RFC] Epilepsy/convulsion	905881000006107	aurum
11778041000006119	epilepsy	NA	Dravet Syndrome	230437002	aurum
918561000006111	epilepsy	NA	Epilepsy associated problems	918561000006107	aurum
12485141000006112	epilepsy	NA	Epilepsy drug side effects	170709001	aurum
918591000006115	epilepsy	NA	Epilepsy drug side effects	918591000006104	aurum
916571000006117	epilepsy	NA	Epilepsy monitoring	916571000006101	aurum
1699591000006112	epilepsy	NA	Epilepsy monitoring call first letter	1699591000006108	aurum
1699601000006116	epilepsy	NA	Epilepsy monitoring call second letter	1699601000006100	aurum
1699611000006118	epilepsy	NA	Epilepsy monitoring call third letter	1699611000006102	aurum
4769501000006116	epilepsy	NA	Generalised nonconvulsive epilepsy	192979009	aurum
11926151000006111	epilepsy	NA	Infantile spasms	28055006	aurum
918601000006111	epilepsy	NA	Nocturnal epilepsy	918601000006107	aurum
2612101000006119	epilepsy	NA	Petit mal status	7033004	aurum
2950391000006116	epilepsy	NA	Salaam attacks	28055006	aurum
223781000000116	epilepsy	F132z11	Unverricht - Lundborg disease	230423006	aurum
1489345013	epilepsy	1B1W.00	Transient epileptic amnesia	395689002	aurum
2159227017	epilepsy	1O30.00	Epilepsy confirmed	407627004	aurum
647261000006115	epilepsy	2126000	Epilepsy resolved	162658001	aurum
253531010	epilepsy	212J.00	Epilepsy resolved	162658001	aurum
1175991000000119	epilepsy	6110.00	Contraceptive advice for patients with epilepsy	526921000000102	aurum
264629018	epilepsy	667..00	Epilepsy monitoring	170702005	aurum
264634019	epilepsy	6674.00	Epilepsy associated problems	170706008	aurum
264637014	epilepsy	6677.00	Epilepsy drug side effect	170709001	aurum
264638016	epilepsy	6678.00	Epilepsy treatment changed	170710006	aurum
264639012	epilepsy	6679.00	Epilepsy treatment started	170711005	aurum
264640014	epilepsy	667A.00	Epilepsy treatment stopped	170712003	aurum
345323014	epilepsy	667B.00	Nocturnal epilepsy	230445007	aurum
459233015	epilepsy	667C.00	Epilepsy control good	314827004	aurum
459234014	epilepsy	667D.00	Epilepsy control poor	314828009	aurum
1780375016	epilepsy	667E.00	Epilepsy care arrangement	401178003	aurum
930341000006113	epilepsy	667F.00	Seizure free > 12 months	407585000	aurum
141981000000118	epilepsy	667G.00	Epilepsy restricts employment	93141000000105	aurum
141991000000116	epilepsy	667H.00	Epilepsy prevents employment	93151000000108	aurum
154851000000115	epilepsy	667J.00	Epilepsy impairs education	108211000000104	aurum
137801000000112	epilepsy	667K.00	Epilepsy limits activities	88491000000102	aurum
142041000000115	epilepsy	667L.00	Epilepsy does not limit activities	93211000000101	aurum
142051000000117	epilepsy	667M.00	Epilepsy management plan given	840261000000103	aurum
2159216019	epilepsy	667N.00	Epilepsy severity	407616001	aurum
2159217011	epilepsy	667P.00	No seizures on treatment	407617005	aurum
2159218018	epilepsy	667Q.00	1 to 12 seizures a year	407618000	aurum
2159219014	epilepsy	667R.00	2 to 4 seizures a month	407619008	aurum
2159220015	epilepsy	667S.00	1 to 7 seizures a week	407620002	aurum
2159221016	epilepsy	667T.00	Daily seizures	407621003	aurum
2159222011	epilepsy	667V.00	Many seizures a day	407622005	aurum
2159223018	epilepsy	667W.00	Emergency epilepsy treatment since last appointment	407623000	aurum
2533403014	epilepsy	667X.00	No epilepsy drug side effects	414860000	aurum
264645016	epilepsy	667Z.00	Epilepsy monitoring NOS	170702005	aurum
1176071000000111	epilepsy	67AF.00	Pregnancy advice for patients with epilepsy	526961000000105	aurum
1176031000000114	epilepsy	67IJ000	Pre-conception advice for patients with epilepsy	526941000000109	aurum
1780267013	epilepsy	8BIF.00	Epilepsy medication review	401062003	aurum
2548491016	epilepsy	9Of3.00	Epilepsy monitoring verbal invite	416090009	aurum
406781000000119	epilepsy	9Of4.00	Epilepsy monitoring telephone invite	248371000000106	aurum
307861000000113	epilepsy	9Of5.00	Epilepsy monitoring call first letter	202061000000107	aurum
307881000000116	epilepsy	9Of6.00	Epilepsy monitoring call second letter	202071000000100	aurum
307901000000118	epilepsy	9Of7.00	Epilepsy monitoring call third letter	202081000000103	aurum
425631000006118	epilepsy	Eu05212	[X]Schizophrenia-like psychosis in epilepsy	5510009	aurum
379901000006113	epilepsy	Eu05y11	[X]Epileptic psychosis NOS	111479008	aurum
395221000006119	epilepsy	Eu06013	[X]Limbic epilepsy personality	36217008	aurum
362161000006110	epilepsy	Eu80300	Acquired epileptic aphasia	230438007	aurum
399395015	epilepsy	F132100	Progressive myoclonic epilepsy	267581004	aurum
72751000006116	epilepsy	F132111	Unverricht - Lundborg disease	230423006	aurum
297060016	epilepsy	F132200	Myoclonic encephalopathy	192845009	aurum
297107018	epilepsy	F142200	Dyssynergia cerebellaris myoclonica	73495003	aurum
178739011	epilepsy	F25..00	Epilepsy	84757009	aurum
2550890017	epilepsy	F250.00	Generalised non-convulsive epilepsy	192979009	aurum
230321000006117	epilepsy	F250000	Petit mal (minor) epilepsy	509341000000107	aurum
647301000006112	epilepsy	F250011	Epileptic absences	509341000000107	aurum
495804010	epilepsy	F250100	Pykno-epilepsy	50866000	aurum
297266016	epilepsy	F250200	Epileptic seizures - atonic	192981006	aurum
297267013	epilepsy	F250300	Epileptic seizures - akinetic	192982004	aurum
345275015	epilepsy	F250400	Juvenile absence epilepsy	230413002	aurum
345281011	epilepsy	F250500	Lennox-Gastaut syndrome	230418006	aurum
10791000006116	epilepsy	F250y00	Other specified generalised nonconvulsive epilepsy	192979009	aurum
800721000006115	epilepsy	F250z00	Generalised nonconvulsive epilepsy NOS	192979009	aurum
500033015	epilepsy	F251.00	Generalised convulsive epilepsy	65120008	aurum
223811000000118	epilepsy	F251000	Generalised epilepsy	19598007	aurum
103531000006110	epilepsy	F251011	Tonic-clonic epilepsy	352818000	aurum
297281010	epilepsy	F251100	Neonatal myoclonic epilepsy	192990004	aurum
253231000006116	epilepsy	F251111	Otohara syndrome	192990004	aurum
297282015	epilepsy	F251200	Epileptic seizures - clonic	192991000	aurum
297283013	epilepsy	F251300	Epileptic seizures - myoclonic	192992007	aurum
297284019	epilepsy	F251400	Epileptic seizures - tonic	192993002	aurum
472410017	epilepsy	F251500	Tonic-clonic epilepsy	352818000	aurum
297289012	epilepsy	F251y00	Other specified generalised convulsive epilepsy	65120008	aurum
297290015	epilepsy	F251z00	Generalised convulsive epilepsy NOS	65120008	aurum
12602012	epilepsy	F252.00	Petit-mal status	7033004	aurum
23819016	epilepsy	F253.00	Grand mal status	13973009	aurum
23820010	epilepsy	F253.11	Status epilepticus	230456007	aurum
297295013	epilepsy	F254.00	Partial epilepsy with impairment of consciousness	192999003	aurum
297296014	epilepsy	F254000	Temporal lobe epilepsy	193000002	aurum
477355017	epilepsy	F254100	Psychomotor epilepsy	361123003	aurum
297300010	epilepsy	F254200	Psychosensory epilepsy	193002005	aurum
743461000006119	epilepsy	F254300	Limbic system epilepsy	193003000	aurum
297302019	epilepsy	F254400	Epileptic automatism	193004006	aurum
2159274014	epilepsy	F254500	Complex partial epileptic seizure	407675009	aurum
297303012	epilepsy	F254z00	Partial epilepsy with impairment of consciousness NOS	192999003	aurum
245341000006117	epilepsy	F255.00	Localisation-related epilepsy	230381009	aurum
450603013	epilepsy	F255000	Jacksonian, focal or motor epilepsy	307357004	aurum
345225017	epilepsy	F255011	Focal epilepsy	230381009	aurum
450602015	epilepsy	F255012	Motor epilepsy	307356008	aurum
148591000006114	epilepsy	F255100	Sensory induced epilepsy	79745005	aurum
297311019	epilepsy	F255200	Somatosensory epilepsy	193008009	aurum
297313016	epilepsy	F255300	Visceral reflex epilepsy	193009001	aurum
297312014	epilepsy	F255311	Partial epilepsy with autonomic symptoms	193009001	aurum
297314010	epilepsy	F255400	Visual reflex epilepsy	193010006	aurum
297315011	epilepsy	F255500	Unilateral epilepsy	193011005	aurum
301541000000116	epilepsy	F255600	Simple partial epileptic seizure	199451000000106	aurum
245361000006118	epilepsy	F255y00	Partial epilepsy without impairment of consciousness OS	230381009	aurum
245351000006115	epilepsy	F255z00	Partial epilepsy	230381009	aurum
46969011	epilepsy	F256.00	Infantile spasms	28055006	aurum
46972016	epilepsy	F256.11	Lightning spasms	28055006	aurum
46968015	epilepsy	F256.12	West syndrome	28055006	aurum
46970012	epilepsy	F256000	Hypsarrhythmia	28055006	aurum
46971011	epilepsy	F256100	Salaam attacks	28055006	aurum
297320011	epilepsy	F256z00	Infantile spasms	28055006	aurum
297321010	epilepsy	F257.00	Kojevnikov's epilepsy	241006	aurum
485041012	epilepsy	F258.00	Post-ictal state	31758001	aurum
931711000006118	epilepsy	F259.00	Early infantile epileptic encephalopathy with suppression bursts	230429005	aurum
345302015	epilepsy	F259.11	Ohtahara syndrome	230429005	aurum
11300012	epilepsy	F25A.00	Juvenile myoclonic epilepsy	6204001	aurum
478024019	epilepsy	F25B.00	Alcohol-induced epilepsy	361268000	aurum
345318014	epilepsy	F25C.00	Drug-induced epilepsy	230441003	aurum
345321011	epilepsy	F25D.00	Menstrual epilepsy	230444006	aurum
2474650018	epilepsy	F25E.00	Stress-induced epilepsy	413101007	aurum
512000013	epilepsy	F25F.00	Photosensitive epilepsy	95208000	aurum
345311015	epilepsy	F25G.00	Severe myoclonic epilepsy in infancy	230437002	aurum
2193821000000118	epilepsy	F25G.11	Dravet syndrome	230437002	aurum
125721000006111	epilepsy	F25X.00	Status epilepticus, unspecified	230456007	aurum
297324019	epilepsy	F25y.00	Other forms of epilepsy	84757009	aurum
297325018	epilepsy	F25y000	Cursive (running) epilepsy	193021002	aurum
148427014	epilepsy	F25y100	Gelastic epilepsy	89525009	aurum
736371000006112	epilepsy	F25y200	Localization-related(focal)(partial)idiopathic epilepsy and epileptic syndromes with seizures of localised onset	193022009	aurum
345345010	epilepsy	F25y300	Complex partial status epilepticus	230460005	aurum
73622018	epilepsy	F25y400	Benign Rolandic epilepsy	44145005	aurum
632721000000111	epilepsy	F25y500	Panayiotopoulos syndrome	230387008	aurum
297330019	epilepsy	F25yz00	Other forms of epilepsy NOS	84757009	aurum
399408014	epilepsy	F25z.00	Epilepsy NOS	84757009	aurum
453344019	epilepsy	F25z.11	Epileptic seizure	313307000	aurum
299334015	epilepsy	Fyu5000	[X]Other generalized epilepsy and epileptic syndromes	84757009	aurum
299336018	epilepsy	Fyu5100	[X]Other epilepsy	84757009	aurum
299337010	epilepsy	Fyu5200	[X]Other status epilepticus	230456007	aurum
299345017	epilepsy	Fyu5900	[X]Status epilepticus, unspecified	230456007	aurum
1873371000006115	intellectual_disability	NA	Care contact service: learning disability	1873371000006104	aurum
1009521000006116	intellectual_disability	NA	Cause of learning disabilities	1009521000006100	aurum
1009551000006113	intellectual_disability	NA	Cause of learning disabilities: Birth trauma	1009551000006109	aurum
1009601000006110	intellectual_disability	NA	Cause of learning disabilities: Congenital hydrocephalus	1009601000006106	aurum
1009661000006111	intellectual_disability	NA	Cause of learning disabilities: Congenital rubella	1009661000006107	aurum
1009531000006118	intellectual_disability	NA	Cause of learning disabilities: Down's syndrome	1009531000006102	aurum
1009581000006117	intellectual_disability	NA	Cause of learning disabilities: Late effect of head injury	1009581000006101	aurum
1009611000006113	intellectual_disability	NA	Cause of learning disabilities: Microcephaly	1009611000006109	aurum
1009691000006115	intellectual_disability	NA	Cause of learning disabilities: Other	1009691000006104	aurum
1009681000006118	intellectual_disability	NA	Cause of learning disabilities: Unknown/despite investigation	1009681000006102	aurum
1673591000006119	intellectual_disability	NA	Ineligib for diab. eye screening: Learning or mental disability	1673591000006103	aurum
2008481000006110	intellectual_disability	NA	Learning disabilities: reasonable adjustments	2008481000006106	aurum
1823961000006113	intellectual_disability	NA	Learning disability confirmed	1823961000006109	aurum
1856981000006110	intellectual_disability	NA	Learning disability follow-up	1856981000006106	aurum
2153641000000116	intellectual_disability	NA	Learning disability nursing	828341000000106	aurum
8337561000006119	intellectual_disability	NA	Significant learning disability	931001000000105	aurum
906941000006119	intellectual_disability	NA	[RFC] Learning disabilities	906941000006103	aurum
908941000006118	intellectual_disability	NA	[RFC] Learning disability	908941000006102	aurum
8191411000006110	intellectual_disability	NA	[X]Severe learning disability	508171000000105	aurum
12487761000006115	intellectual_disability	NA	Mental retardation	91138005	aurum
12487771000006110	intellectual_disability	NA	Mental retardation NOS	91138005	aurum
12728531000006116	intellectual_disability	NA	Other specified mental retardation NOS	686511000000102	aurum
2548475019	intellectual_disability	918e.00	On learning disability register	416075005	aurum
1158321000000112	intellectual_disability	94Z9.00	Preferred place of death: learning disability unit	518741000000100	aurum
189601000000111	intellectual_disability	9HB..00	Learning disabilities administration status	112851000000104	aurum
2474708013	intellectual_disability	9HB0.00	Learning disabilities health action plan declined	413162002	aurum
189611000000113	intellectual_disability	9HB1.00	Learning disabilities health action plan offered	112861000000101	aurum
2474709017	intellectual_disability	9HB2.00	Learning disabilities health action plan reviewed	413163007	aurum
2474674015	intellectual_disability	9HB3.00	Learning disabilities health assessment	413126003	aurum
2534201018	intellectual_disability	9HB4.00	Completion of learning disabilities health action plan	712491005	aurum
302211000000112	intellectual_disability	9HB5.00	Learning disabilities annual health assessment	199751000000100	aurum
1142901000000119	intellectual_disability	9HB6.00	Learning disabilities annual health assessment declined	514021000000103	aurum
1177021000000114	intellectual_disability	9HB6.11	Learning disabilities annual health check declined	514021000000103	aurum
1741521000006113	intellectual_disability	9HB7.00	Did not attend learning disabilities annual health assessment	514041000000105	aurum
1177051000000116	intellectual_disability	9HB7.11	Did not attend learning disabilities annual health check	514041000000105	aurum
1162851000000116	intellectual_disability	9mA..00	Learning disability annual health check invitation	520801000000100	aurum
1162891000000112	intellectual_disability	9mA0.00	Learning disability annual health check verbal invitation	520821000000109	aurum
1162931000000119	intellectual_disability	9mA1.00	Learning disability annual health check telephone invitation	520841000000102	aurum
1164251000000114	intellectual_disability	9mA2.00	Learning disability annual health check letter invitation	521421000000100	aurum
1755011000006114	intellectual_disability	9mA2000	Learning disability annual health check invitation first letter	712781000000107	aurum
1755021000006118	intellectual_disability	9mA2100	Learning disability annual health check invitation second letter	712801000000108	aurum
1755031000006115	intellectual_disability	9mA2200	Learning disability annual health check invitation third letter	712821000000104	aurum
295633011	intellectual_disability	E2F2.00	Specific learning difficulty	161129001	aurum
151009017	intellectual_disability	E3...00	Mental retardation	110359009	aurum
507246016	intellectual_disability	E30..00	Mild mental retardation, IQ in range 50-70	86765009	aurum
413177014	intellectual_disability	E30..11	Educationally subnormal	276854003	aurum
667621000006119	intellectual_disability	E30..12	Feeble-minded	86765009	aurum
215821000000119	intellectual_disability	E30..13	Moron	86765009	aurum
9881000006115	intellectual_disability	E31..00	Other specified mental retardation	110359009	aurum
700071000006118	intellectual_disability	E310.00	Moderate mental retardation, IQ in range 35-49	61152003	aurum
785941000006115	intellectual_disability	E310.11	Imbecile	61152003	aurum
146051000006113	intellectual_disability	E311.00	Severe mental retardation, IQ in range 20-34	40700009	aurum
201751000006110	intellectual_disability	E312.00	Profound mental retardation with IQ less than 20	31216003	aurum
787151000006113	intellectual_disability	E312.11	Idiocy	31216003	aurum
295662012	intellectual_disability	E31z.00	Other specified mental retardation NOS	110359009	aurum
295661017	intellectual_disability	E3y..00	Other specified mental retardation	110359009	aurum
295664013	intellectual_disability	E3z..00	Intellectual disability	110359009	aurum
398231000006111	intellectual_disability	Eu7..00	[X]Mental retardation	110359009	aurum
398381000006119	intellectual_disability	Eu70.00	[X]Mild mental retardation	86765009	aurum
398411000006116	intellectual_disability	Eu70.12	[X]Mild mental subnormality	86765009	aurum
398661000006116	intellectual_disability	Eu70000	[X]Mld mental retard with statement no or min impairm behav	86765009	aurum
398651000006118	intellectual_disability	Eu70100	[X]Mld mental retard sig impairment behav req attent/treatmt	86765009	aurum
296557014	intellectual_disability	Eu70y00	[X]Mild mental retardation, other impairments of behaviour	86765009	aurum
398391000006116	intellectual_disability	Eu70z00	Mild intellectual disability	86765009	aurum
398811000006118	intellectual_disability	Eu71.00	Moderate intellectual disability	61152003	aurum
398821000006114	intellectual_disability	Eu71.11	[X]Moderate mental subnormality	61152003	aurum
398771000006118	intellectual_disability	Eu71000	[X]Mod mental retard with statement no or min impairm behav	61152003	aurum
398761000006113	intellectual_disability	Eu71100	[X]Mod mental retard sig impairment behav req attent/treatmt	61152003	aurum
296565012	intellectual_disability	Eu71y00	[X]Mod retard oth behav impair	61152003	aurum
398781000006115	intellectual_disability	Eu71z00	[X]Mod mental retardation without mention impairment behav	61152003	aurum
426591000006111	intellectual_disability	Eu72.00	Severe intellectual disability	40700009	aurum
426611000006117	intellectual_disability	Eu72.11	[X]Severe mental subnormality	40700009	aurum
426531000006112	intellectual_disability	Eu72000	[X]Sev mental retard with statement no or min impairm behav	40700009	aurum
426521000006114	intellectual_disability	Eu72100	[X]Sev mental retard sig impairment behav req attent/treatmt	40700009	aurum
296574014	intellectual_disability	Eu72y00	[X]Severe mental retardation, other impairments of behaviour	40700009	aurum
426541000006119	intellectual_disability	Eu72z00	[X]Sev mental retardation without mention impairment behav	40700009	aurum
423501000006112	intellectual_disability	Eu73.00	Profound intellectual disability	31216003	aurum
423521000006119	intellectual_disability	Eu73.11	[X]Profound mental subnormality	31216003	aurum
423491000006116	intellectual_disability	Eu73000	[X]Profound ment retrd wth statement no or min impairm behav	31216003	aurum
423481000006119	intellectual_disability	Eu73100	[X]Profound ment retard sig impairmnt behav req attent/treat	31216003	aurum
423511000006110	intellectual_disability	Eu73y00	[X]Profound mental retardation, other impairments of behavr	31216003	aurum
423361000006118	intellectual_disability	Eu73z00	[X]Prfnd mental retardation without mention impairment behav	31216003	aurum
296586012	intellectual_disability	Eu7y.00	[X]Other mental retardation	110359009	aurum
404861000006115	intellectual_disability	Eu7y000	[X]Oth mental retard with statement no or min impairm behav	110359009	aurum
404851000006117	intellectual_disability	Eu7y100	[X]Oth mental retard sig impairment behav req attent/treatmt	110359009	aurum
296592018	intellectual_disability	Eu7yy00	[X]Other mental retardation, other impairments of behaviour	110359009	aurum
411791000006118	intellectual_disability	Eu7yz00	[X]Other mental retardation without mention impairment behav	110359009	aurum
401902015	intellectual_disability	Eu7z.00	[X]Unspecified mental retardation	110359009	aurum
398201000006115	intellectual_disability	Eu7z.11	[X]Mental deficiency NOS	110359009	aurum
398251000006116	intellectual_disability	Eu7z.12	[X]Mental subnormality NOS	110359009	aurum
430061000006113	intellectual_disability	Eu7z000	[X]Unsp mental retard with statement no or min impairm behav	110359009	aurum
430081000006115	intellectual_disability	Eu7z100	[X]Unsp mentl retard sig impairment behav req attent/treatmt	110359009	aurum
431231000006115	intellectual_disability	Eu7zy00	[X]Unspecified mental retardatn, other impairments of behav	110359009	aurum
430071000006118	intellectual_disability	Eu7zz00	[X]Unsp mental retardation without mention impairment behav	110359009	aurum
1129811000000119	intellectual_disability	Eu81400	Moderate learning disability	984671000000103	aurum
1129781000000117	intellectual_disability	Eu81500	Severe learning disability	508171000000105	aurum
1550041000000110	intellectual_disability	Eu81600	Mild learning disability	984661000000105	aurum
1550051000000113	intellectual_disability	Eu81700	Profound learning disability	984681000000101	aurum
1887331000006119	intellectual_disability	Eu81800	Specific learning disability	889211000000104	aurum
296657015	intellectual_disability	Eu81z00	Developmental disorder of scholastic skill	1855002	aurum
395061000006117	intellectual_disability	Eu81z11	Learning disability	1855002	aurum
395071000006112	intellectual_disability	Eu81z12	[X]Learning disorder NOS	1855002	aurum
395051000006119	intellectual_disability	Eu81z13	[X]Learn acquisition disab NOS	110359009	aurum
398241000006118	intellectual_disability	Eu84112	[X]Mental retardation with autistic features	231536004	aurum
417681000006116	intellectual_disability	Eu84400	[X]Overactive disorder assoc mental retard/stereotype movts	35919005	aurum
882301000006112	schizophrenia	E107.99	Acute schizo affective psychosis	191567000	aurum
1974511000006113	schizophrenia	NA	Paranoid schizophrenia, complete remission	1974511000006109	aurum
8232521000006119	schizophrenia	NA	Paranoid state in remission	755301000000102	aurum
882291000006111	schizophrenia	E10..99	Schizophrenic psychoses	191526005	aurum
882281000006113	schizophrenia	E10..98	Schizophrenic psychoses NOS	191526005	aurum
12759121000006115	schizophrenia	NA	[X]Chronic hallucinatory psychosis	480111000000107	aurum
12759131000006117	schizophrenia	NA	[X]Other nonorganic psychotic disorders	480111000000107	aurum
12480451000006112	schizophrenia	NA	[X]Schizophrenia, schizotypal and delusional disorders	417601000000102	aurum
492821000000113	schizophrenia	212W.00	Schizophrenia resolved	285521000000103	aurum
492881000000114	schizophrenia	212X.00	Psychosis resolved	285551000000108	aurum
402504012	schizophrenia	285..11	Psychotic condition, insight present	268957000	aurum
215691000006112	schizophrenia	286..11	Poor insight into psychotic condition	12200008	aurum
294724012	schizophrenia	E1...00	Non-organic psychoses	191525009	aurum
294725013	schizophrenia	E10..00	Schizophrenic disorders	191526005	aurum
294727017	schizophrenia	E100.00	Simple schizophrenia	191527001	aurum
294726014	schizophrenia	E100.11	Schizophrenia simplex	191527001	aurum
294728010	schizophrenia	E100000	Unspecified schizophrenia	58214004	aurum
28758018	schizophrenia	E100100	Subchronic schizophrenia	16990005	aurum
1234861017	schizophrenia	E100200	Chronic schizophrenic	83746006	aurum
294730012	schizophrenia	E100300	Acute exacerbation of subchronic schizophrenia	111482003	aurum
294731011	schizophrenia	E100400	Acute exacerbation of chronic schizophrenia	191531007	aurum
9225016	schizophrenia	E100500	Schizophrenia in remission	4926007	aurum
294734015	schizophrenia	E100z00	Simple schizophrenia NOS	191527001	aurum
819351000006115	schizophrenia	E101.00	Hebephrenic schizophrenia	35252006	aurum
294735019	schizophrenia	E101000	Unspecified hebephrenic schizophrenia	35252006	aurum
294739013	schizophrenia	E101400	Acute exacerbation of chronic hebephrenic schizophrenia	191539009	aurum
294740010	schizophrenia	E101500	Hebephrenic schizophrenia in remission	31373002	aurum
294741014	schizophrenia	E101z00	Hebephrenic schizophrenia NOS	35252006	aurum
294742019	schizophrenia	E102.00	Catatonic schizophrenia	191542003	aurum
294744018	schizophrenia	E102000	Unspecified catatonic schizophrenia	191542003	aurum
71539017	schizophrenia	E102100	Subchronic catatonic schizophrenia	42868002	aurum
294751010	schizophrenia	E102400	Acute exacerbation of chronic catatonic schizophrenia	191548004	aurum
178723016	schizophrenia	E102500	Catatonic schizophrenia in remission	111483008	aurum
294753013	schizophrenia	E102z00	Catatonic schizophrenia NOS	191542003	aurum
107878010	schizophrenia	E103.00	Paranoid schizophrenia	64905009	aurum
294754019	schizophrenia	E103000	Unspecified paranoid schizophrenia	64905009	aurum
132503015	schizophrenia	E103100	Subchronic paranoid schizophrenia	79866005	aurum
52897013	schizophrenia	E103200	Chronic paranoid schizophrenia	31658008	aurum
294757014	schizophrenia	E103300	Acute exacerbation of subchronic paranoid schizophrenia	191554003	aurum
294758016	schizophrenia	E103400	Acute exacerbation of chronic paranoid schizophrenia	191555002	aurum
105029017	schizophrenia	E103500	Paranoid schizophrenia in remission	63181006	aurum
294760019	schizophrenia	E103z00	Paranoid schizophrenia NOS	64905009	aurum
294764011	schizophrenia	E105.00	Latent schizophrenia	191559008	aurum
294765012	schizophrenia	E105000	Unspecified latent schizophrenia	191559008	aurum
294767016	schizophrenia	E105200	Chronic latent schizophrenia	191562006	aurum
294770017	schizophrenia	E105500	Latent schizophrenia in remission	191565008	aurum
294771018	schizophrenia	E105z00	Latent schizophrenia NOS	191559008	aurum
43595011	schizophrenia	E106.00	Residual schizophrenia	26025008	aurum
155141000006116	schizophrenia	E107.00	Schizoaffective schizophrenia	191567000	aurum
294773015	schizophrenia	E107.11	Cyclic schizophrenia	191567000	aurum
78531000006116	schizophrenia	E107000	Unspecified schizo-affective schizophrenia	191567000	aurum
123611000006110	schizophrenia	E107100	Subchronic schizo-affective schizophrenia	191569002	aurum
556631000006116	schizophrenia	E107200	Chronic schizoaffective schizophrenia	191570001	aurum
456801000006115	schizophrenia	E107300	Acute exacerbation subchronic schizo-affective schizophrenia	191571002	aurum
456731000006115	schizophrenia	E107400	Acute exacerbation of chronic schizo-affective schizophrenia	191572009	aurum
155151000006119	schizophrenia	E107500	Schizoaffective schizophrenia in remission	191574005	aurum
155161000006117	schizophrenia	E107z00	Schizo-affective schizophrenia NOS	191567000	aurum
401764014	schizophrenia	E10y.00	Other schizophrenia	58214004	aurum
294788013	schizophrenia	E10y.11	Cenesthopathic schizophrenia	191577003	aurum
1219653018	schizophrenia	E10y000	Atypical schizophrenia	111484002	aurum
294787015	schizophrenia	E10y100	Coenesthopathic schizophrenia	191577003	aurum
294789017	schizophrenia	E10yz00	Other schizophrenia NOS	58214004	aurum
294790014	schizophrenia	E10z.00	Schizophrenia	58214004	aurum
243361000006117	schizophrenia	E12..00	Paranoid disorder	191667009	aurum
294904016	schizophrenia	E120.00	Simple paranoid state	191668004	aurum
401768012	schizophrenia	E121.00	Chronic paranoid psychosis	268622001	aurum
161371000006118	schizophrenia	E121.11	Sander's disease	268622001	aurum
44335019	schizophrenia	E122.00	Paraphrenia	26472000	aurum
294910016	schizophrenia	E12y.00	Other paranoid states	191667009	aurum
294911017	schizophrenia	E12y000	Paranoia querulans	191672000	aurum
294912012	schizophrenia	E12yz00	Other paranoid states NOS	191667009	aurum
294913019	schizophrenia	E12z.00	Paranoid psychosis	191667009	aurum
294949018	schizophrenia	E1y..00	Other specified non-organic psychoses	191525009	aurum
401771016	schizophrenia	E1z..00	Non-organic psychosis NOS	191525009	aurum
296022017	schizophrenia	Eu2..00	[X]Schizophrenia, schizotypal and delusional disorders	417601000000102	aurum
425601000006114	schizophrenia	Eu20.00	[X]Schizophrenia	58214004	aurum
418221000006118	schizophrenia	Eu20000	[X]Paranoid schizophrenia	64905009	aurum
418261000006112	schizophrenia	Eu20011	[X]Paraphrenic schizophrenia	64905009	aurum
388741000006110	schizophrenia	Eu20100	[X]Hebephrenic schizophrenia	35252006	aurum
378051000006119	schizophrenia	Eu20111	[X]Disorganised schizophrenia	35252006	aurum
370451000006110	schizophrenia	Eu20200	[X]Catatonic schizophrenia	191542003	aurum
370461000006112	schizophrenia	Eu20211	[X]Catatonic stupor	191542003	aurum
425641000006111	schizophrenia	Eu20212	[X]Schizophrenic catalepsy	191542003	aurum
425651000006113	schizophrenia	Eu20213	[X]Schizophrenic catatonia	191542003	aurum
294743012	schizophrenia	Eu20214	[X]Schizophrenic flexibilatis cerea	191542003	aurum
296031017	schizophrenia	Eu20300	Undifferentiated schizophrenia	111484002	aurum
366571000006114	schizophrenia	Eu20311	[X]Atypical schizophrenia	111484002	aurum
423041000006119	schizophrenia	Eu20400	[X]Post-schizophrenic depression	231485007	aurum
424841000006113	schizophrenia	Eu20500	[X]Residual schizophrenia	26025008	aurum
371031000006115	schizophrenia	Eu20511	[X]Chronic undifferentiated schizophrenia	111484002	aurum
426881000006111	schizophrenia	Eu20600	[X]Simple schizophrenia	191527001	aurum
401855010	schizophrenia	Eu20y00	[X]Other schizophrenia	58214004	aurum
425681000006117	schizophrenia	Eu20y12	[X]Schizophreniform disord NOS	58214004	aurum
425711000006116	schizophrenia	Eu20y13	[X]Schizophrenifrm psychos NOS	58214004	aurum
296040018	schizophrenia	Eu20z00	[X]Schizophrenia, unspecified	58214004	aurum
401856011	schizophrenia	Eu21.00	Schizotypal personality disorder	31027006	aurum
395031000006114	schizophrenia	Eu21.11	[X]Latent schizophrenic reaction	191559008	aurum
367951000006113	schizophrenia	Eu21.12	Borderline schizophrenia	274952002	aurum
395021000006111	schizophrenia	Eu21.13	[X]Latent schizophrenia	191559008	aurum
423271000006116	schizophrenia	Eu21.14	Prepsychotic schizophrenia	247804008	aurum
423471000006117	schizophrenia	Eu21.15	Prodromal schizophrenia	247804008	aurum
423731000006114	schizophrenia	Eu21.16	[X]Pseudoneurotic schizophrenia	31027006	aurum
423741000006116	schizophrenia	Eu21.17	[X]Pseudopsychopathic schizophrenia	31027006	aurum
419861000006117	schizophrenia	Eu22.00	Persistent delusional disorder	231487004	aurum
215841000000114	schizophrenia	Eu22000	Delusional disorder	48500005	aurum
215851000000112	schizophrenia	Eu22011	[X]Paranoid psychosis	191667009	aurum
418231000006115	schizophrenia	Eu22012	[X]Paranoid state	191667009	aurum
418251000006110	schizophrenia	Eu22013	Late paraphrenia	38295006	aurum
425921000006114	schizophrenia	Eu22014	[X]Sensitiver Beziehungswahn	41189006	aurum
215871000000115	schizophrenia	Eu22015	[X]Paranoia	417233008	aurum
914471000006113	schizophrenia	Eu22100	[X]Delusional misidentification syndrome	44906001	aurum
914461000006118	schizophrenia	Eu22111	[X]Capgras syndrome	44906001	aurum
967791000006111	schizophrenia	Eu22200	[X]Cotard syndrome	357705009	aurum
1667581000000114	schizophrenia	Eu22300	[X]Paranoid state in remission	755301000000102	aurum
401857019	schizophrenia	Eu22y00	[X]Other persistent delusional disorders	231487004	aurum
376501000006110	schizophrenia	Eu22y11	[X]Delusional dysmorphophobia	231487004	aurum
394461000006110	schizophrenia	Eu22y12	[X]Involutional paranoid state	231487004	aurum
418181000006110	schizophrenia	Eu22y13	[X]Paranoia querulans	231487004	aurum
296066015	schizophrenia	Eu22z00	[X]Persistent delusional disorder, unspecified	231487004	aurum
425541000006110	schizophrenia	Eu25.00	Schizoaffective disorder	68890003	aurum
425511000006111	schizophrenia	Eu25000	Schizoaffective disorder, manic type	271428004	aurum
425571000006119	schizophrenia	Eu25011	[X]Schizoaffective psychosis, manic type	271428004	aurum
425701000006119	schizophrenia	Eu25012	[X]Schizophreniform psychosis, manic type	271428004	aurum
425501000006113	schizophrenia	Eu25100	Schizoaffective disorder, depressive type	84760002	aurum
425561000006114	schizophrenia	Eu25111	[X]Schizoaffective psychosis, depressive type	84760002	aurum
425691000006119	schizophrenia	Eu25112	[X]Schizophreniform psychosis, depressive type	84760002	aurum
425521000006115	schizophrenia	Eu25200	Schizoaffective disorder, mixed type	270901009	aurum
376251000006112	schizophrenia	Eu25211	[X]Cyclic schizophrenia	270901009	aurum
398631000006113	schizophrenia	Eu25212	Mixed schizophrenic and affective pschosis	270901009	aurum
296095012	schizophrenia	Eu25y00	[X]Other schizoaffective disorders	68890003	aurum
296096013	schizophrenia	Eu25z00	[X]Schizoaffective disorder, unspecified	68890003	aurum
425551000006112	schizophrenia	Eu25z11	[X]Schizoaffective psychosis NOS	68890003	aurum
1667591000000111	schizophrenia	Eu26.00	[X]Nonorganic psychosis in remission	755311000000100	aurum
412201000006113	schizophrenia	Eu2y.00	[X]Other nonorganic psychotic disorders	191525009	aurum
370981000006112	schizophrenia	Eu2y.11	[X]Chronic hallucinatory psychosis	480111000000107	aurum
401862018	schizophrenia	Eu2z.00	[X]Unspecified nonorganic psychosis	191525009	aurum
424231000006116	schizophrenia	Eu2z.11	Psychotic	69322001	aurum
72723012	autism	E140.13	Childhood autism	43614003	aurum
119579013	autism	E141.00	Disintegrative psychosis	71961003	aurum
294938012	autism	E141000	Active disintegrative psychoses	191692007	aurum
294937019	autism	E140z00	Infantile autism NOS	408857007	aurum
294941015	autism	E141z00	Disintegrative psychosis NOS	71961003	aurum
296679013	autism	Eu84z00	[X]Pervasive developmental disorder, unspecified	35919005	aurum
366591000006110	autism	Eu84511	[X]Autistic psychopathy	23560001	aurum
376631000006115	autism	Eu84311	[X]Dementia infantalis	71961003	aurum
389671000006119	autism	Eu84012	[X]Infantile autism	408857007	aurum
398241000006118	autism	Eu84112	[X]Mental retardation with autistic features	231536004	aurum
389681000006116	autism	Eu84013	[X]Infantile psychosis	408858002	aurum
401910019	autism	Eu84300	[X]Other childhood disintegrative disorder	35919005	aurum
417681000006116	autism	Eu84400	[X]Overactive disorder assoc mental retard/stereotype movts	35919005	aurum
363931000006110	autism	Eu84500	Asperger's syndrome	23560001	aurum
366581000006112	autism	Eu84011	Autistic disorder	408856003	aurum
420581000006111	autism	Eu84.00	Autism spectrum disorder	35919005	aurum
377461000006113	autism	Eu84312	[X]Disintegrative psychosis	35919005	aurum
428441000006116	autism	Eu84314	[X]Symbiotic psychosis	35919005	aurum
370801000006114	autism	Eu84000	[X]Childhood autism	43614003	aurum
2579633010	autism	E140.12	Autism	35919005	aurum
2477201014	autism	E140.11	Kanner's syndrome	408856003	aurum
781051000006117	autism	E140.00	Infantile autism	408857007	aurum
294939016	autism	E141100	Residual disintegrative psychoses	191693002	aurum
388761000006114	autism	Eu84313	[X]Heller's syndrome	71961003	aurum
119577010	autism	E141.11	Heller's syndrome	71961003	aurum
294935010	autism	E140000	Active infantile autism	191689008	aurum
296678017	autism	Eu84y00	[X]Other pervasive developmental disorders	35919005	aurum
394581000006118	autism	Eu84014	[X]Kanner's syndrome	408856003	aurum
2535850012	autism	Eu84z11	Autistic spectrum disorder	35919005	aurum
366551000006116	autism	Eu84111	[X]Atypical childhood psychosis	231536004	aurum
294936011	autism	E140100	Residual infantile autism	191690004	aurum
366531000006111	autism	Eu84100	Atypical autism	231536004	aurum
303161017	constipation	J520.00	Constipation - functional	197118003	aurum
303162012	constipation	J520000	Acute constipation	197119006	aurum
484894013	constipation	J520100	Chronic constipation with overflow	31499008	aurum
2791650019	constipation	J521100	Irritable bowel syndrome characterised by constipation	440630006	aurum
909031000006119	constipation	NA	[RFC] Constipation	909031000006103	aurum
982721000006114	constipation	NA	Constipation	982721000006105	aurum
1726521000006115	constipation	NA	Chronic constipation	1726521000006104	aurum
303166010	constipation	19CZ.00	Constipation NOS	14760008	aurum
590111000006111	constipation	19C..11	Constipation symptom	14760008	aurum
11933131000006111	constipation	NA	IPOS staff score : degree pt affected by constipation past week	11933131000006107	aurum
11933911000006115	constipation	NA	IPOS staff score: degree pt affected by constipation past 3 days	11933911000006104	aurum
11933491000006119	constipation	NA	IPOS patient score : degree pt affected by constipation past week	11933491000006103	aurum
11282831000006119	constipation	NA	Boots Constipation Relief 5mg gastro-resistant tablets (The Boots Company Plc)	30992411000001106	aurum
9220571000006119	constipation	NA	Entrolax Constipation Relief	9674101000001102	aurum
6511401000006110	constipation	NA	Constipation management	389082000	aurum
10659001000006113	constipation	NA	Numark Constipation Relief 5mg gastro-resistant tablets (Numark Ltd)	24392211000001102	aurum
3516674012	constipation	NA	Assessment for constipation care	736166006	aurum
3896451000006110	constipation	NA	Constipation by outlet obstruction	85920003	aurum
4428001000006116	constipation	NA	Perceived constipation	129585003	aurum
3068881000006119	constipation	NA	Slow transit constipation	35298007	aurum
3446061000006115	constipation	NA	Intermittent constipation pattern	58230007	aurum
11282841000006112	constipation	NA	Boots Constipation Relief 5mg gastro-resistant tablets (The Boots Company Plc) 40 tablet	30992511000001105	aurum
8062121000006113	constipation	NA	Constipation due to pelvic floor outlet obstruction	202161000119104	aurum
5086181000006116	constipation	NA	Irritable bowel syndrome variant of childhood with constipation	235840008	aurum
12163921000006117	constipation	NA	QOF (Quality and Outcomes Framework) general practice extraction - enemas for treatment or prevention of constipation prescribable within general practice simple reference set	999001051000001107	aurum
9099821000006112	constipation	NA	Vantage Pharmacy Constipation Relief 5mg gastro-resistant tablets (Vantage) 60 tablet	8832011000001104	aurum
4194671000006117	constipation	NA	Intractable constipation	111360009	aurum
3068901000006117	constipation	NA	Constipation by delayed colonic transit	35298007	aurum
9099811000006116	constipation	NA	Vantage Pharmacy Constipation Relief 5mg gastro-resistant tablets (Vantage)	8831911000001106	aurum
590101000006113	constipation	J520z00	Constipation NOS	14760008	aurum
7114451000006115	constipation	NA	Spastic constipation	430097009	aurum
7171751000006119	constipation	NA	Constipation due to neurogenic bowel	432994008	aurum
12163931000006119	constipation	NA	Quality and Outcomes Framework general practice extraction - prescription only medicines for treatment or prevention of constipation prescribable within general practice simple reference set	999001061000001105	aurum
8252761000006118	constipation	NA	Constipation care assessment	795961000000106	aurum
12163911000006113	constipation	NA	Quality and Outcomes Framework general practice extraction - enemas for treatment or prevention of constipation prescribable within general practice simple reference set	999001051000001107	aurum
7240101000006111	constipation	NA	Constipation predominant irritable bowel syndrome	440630006	aurum
4786201000006110	constipation	NA	Constipation-functional	197118003	aurum
11933921000006111	constipation	NA	IPOS staff score: cannot assess degree pt affected by constipation past 3 days	11933921000006107	aurum
303165014	constipation	J520y00	Other specified constipation	14760008	aurum
295382018	constipation	E264500	Psychogenic constipation	191973007	aurum
303163019	constipation	J520200	Chronic constipation without overflow	197120000	aurum
3689851000006111	constipation	NA	Encopresis with constipation AND overflow incontinence	73149003	aurum
3446051000006117	constipation	NA	Alteration in bowel elimination: constipation	58230007	aurum
8042951000006113	constipation	NA	Therapeutic opioid induced constipation	136801000119102	aurum
3849221000006117	constipation	NA	Chronic idiopathic constipation	82934008	aurum
9023761000006119	constipation	NA	Entrolax Constipation Relief 5mg gastro-resistant tablets (Galpharm International Ltd) 10 tablet	8015711000001103	aurum
7275431000006119	constipation	NA	Dietary advice for constipation	443307007	aurum
8236741000006115	constipation	NA	Assessment using Cleveland Clinic constipation score	762871000000104	aurum
11933151000006116	constipation	NA	IPOS staff score : cannot assess degree pt affected by constipation past week	11933151000006100	aurum
2197541000000118	constipation	8CMW100	Constipation in children clinical pathway	847591000000107	aurum
1824121000006115	constipation	NA	Paediatric constipation clinical pathway protocol not followed	1824121000006104	aurum
5272781000006116	constipation	NA	Constipation alternates with diarrhea	249517009	aurum
7275421000006117	constipation	NA	Dietary education for constipation	443307007	aurum
9023741000006118	constipation	NA	Entrolax Constipation Relief 5mg gastro-resistant tablets (Galpharm International Ltd)	8015511000001108	aurum
3068891000006116	constipation	NA	Colonic constipation	35298007	aurum
2733891000006114	constipation	NA	CN - Constipation	14760008	aurum
11932891000006111	constipation	NA	IPOS patient score : degree pt affected by constipation past 3 days	11932891000006107	aurum
1779381000000111	constipation	NA	Education for constipation care	795971000000104	aurum
353853017	constipation	J520400	Chronic constipation	236069009	aurum
7159931000006112	constipation	NA	Constipation due to atony of colon	432414001	aurum
7171761000006117	constipation	NA	Neurogenic constipation	432994008	aurum
10659011000006111	constipation	NA	Numark Constipation Relief 5mg gastro-resistant tablets (Numark Ltd) 20 tablet	24392311000001105	aurum
12163941000006112	constipation	NA	QOF (Quality and Outcomes Framework) general practice extraction - prescription only medicines for treatment or prevention of constipation prescribable within general practice simple reference set	999001061000001105	aurum
9023771000006114	constipation	NA	Entrolax Constipation Relief 5mg gastro-resistant tablets (Galpharm International Ltd) 20 tablet	8015811000001106	aurum
3007481000006116	constipation	NA	Overflow incontinence due to constipation	31499008	aurum
7240111000006114	constipation	NA	Irritable bowel syndrome characterized by constipation	440630006	aurum
4786191000006112	constipation	NA	Functional constipation	197118003	aurum
7159921000006114	constipation	NA	Atonic constipation	432414001	aurum
5272771000006119	constipation	NA	Constipation alternates with diarrhoea	249517009	aurum
7361411000006110	constipation	NA	Cleveland Clinic constipation score	448880001	aurum
2735751000000118	constipation	NA	Constipation care assessment	736166006	aurum
6511391000006113	constipation	NA	Constipation care	389082000	aurum
4429511000006116	constipation	NA	At risk for constipation	129691005	aurum
7114441000006117	constipation	NA	Constipation due to spasm of colon	430097009	aurum
7699891000006113	constipation	NA	Prevention of constipation	713115004	aurum
3972461000006110	constipation	NA	Encopresis without constipation AND without overflow incontinence	90613007	aurum
1824011000006112	constipation	NA	Paediatric constipation clinical pathway protocol followed	1824011000006108	aurum
906171000006112	constipation	NA	[RFC] Constipation	906171000006108	aurum
25076018	constipation	19C..00	Constipation	14760008	aurum
5089151000006118	constipation	NA	Simple constipation	236070005	aurum
630451000006116	constipation	J520300	Drug-induced constipation	21782001	aurum
21238010	pain	F587200	Referred ear pain	12336008	aurum
37361011	pain	1M...00	Pain	22253000	aurum
49966017	pain	182..00	Chest pain	29857009	aurum
51875014	pain	1M10.00	Knee pain	30989003	aurum
64183016	pain	1A58000	Vaginal pain	38343000	aurum
69485018	pain	1B84.11	Pain in eye	41652007	aurum
94135011	pain	1M01.00	Pain in wrist	56608008	aurum
118426010	pain	F302.00	Atypical face pain	71303008	aurum
119447018	pain	1823.00	Precordial pain	71884009	aurum
165908016	pain	1828.00	Atypical chest pain	102589003	aurum
206425010	pain	F369.00	Complex regional pain syndrome	128200000	aurum
251425018	pain	1M0..00	Pain in upper limb	102556003	aurum
252314011	pain	16C5.00	C/O - low back pain	161894002	aurum
252445011	pain	1822.00	Central chest pain	161972006	aurum
252446012	pain	1824.00	Anterior chest wall pain	161973001	aurum
252447015	pain	1826.00	Parasternal pain	161974007	aurum
252572018	pain	1964.00	Shoulder pain from abdomen	162039006	aurum
252588018	pain	1976.00	Right flank pain	162050009	aurum
252838016	pain	1A58100	Vulval pain	162145001	aurum
252841013	pain	1A59.00	C/O pelvic pain	162147009	aurum
252842018	pain	1A5A.00	C/O perineal pain	162148004	aurum
253384013	pain	1DC4.00	Cutting pain	162503007	aurum
255017019	pain	29E1.00	O/E - pain sensation normal	163729003	aurum
282853018	pain	8BAA.00	Pain relief	182970005	aurum
285246011	pain	9N1k.00	Seen in pain clinic	185248009	aurum
297461012	pain	F336100	Phantom limb syndrome without pain	193116003	aurum
297707010	pain	1M1..00	Pain in lower limb	10601006	aurum
310821011	pain	N094D11	Elbow joint pain	202480001	aurum
310825019	pain	N094311	Wrist joint pain	202482009	aurum
339262014	pain	8BAB.00	Pain control	225782006	aurum
369360011	pain	197..14	Subcostal pain	247352008	aurum
369361010	pain	197..13	Site of abdominal pain	247353003	aurum
369368016	pain	196..11	Abdominal pain type	247358007	aurum
369417015	pain	N242300	Neuropathic pain	247398009	aurum
397910011	pain	197..00	Site of GIT pain	267050002	aurum
400283013	pain	N141.00	Pain in thoracic spine	267981009	aurum
400284019	pain	N142.00	Pain in lumbar spine	267982002	aurum
402479018	pain	25C..00	O/E - abdo. pain on palpation	268941000	aurum
402554018	pain	2I18.00	O/E - tenderness/pain	268994009	aurum
415893017	pain	N142.13	Acute back pain - lumbar	278862001	aurum
416149013	pain	N245.19	Pain in buttock	279043006	aurum
416220011	pain	1DCG.00	Cramping pain	279093005	aurum
416223013	pain	1DCE.00	Heavy pain	279095003	aurum
442155013	pain	N245500	Axillary pain	300953009	aurum
442663013	pain	1M61.00	Fearful with pain	301376008	aurum
442665018	pain	1M60.00	Punishing with pain	301377004	aurum
447902010	pain	9NNh.00	Under care of pain management specialist	305469009	aurum
453214019	pain	L16y500	Abdominal pain in pregnancy	309737007	aurum
454069018	pain	1D13100	C/O - pain in hallux	310484009	aurum
454070017	pain	1D13111	C/O - pain in big toe	310484009	aurum
459475017	pain	9N0f.00	Seen in rapid access chest pain clinic	315014005	aurum
459476016	pain	8HTJ.00	Referral to rapid access chest pain clinic	315015006	aurum
459740018	pain	26BD.00	Intractable breast pain	315248002	aurum
477607011	pain	F587.11	Ear pain	16001004	aurum
483607018	pain	1DC2.00	Aching pain	27635008	aurum
494319014	pain	1829.00	Retrosternal pain	4568003	aurum
1218836019	pain	197A.11	General abdominal pain-symptom	102614006	aurum
1484944019	pain	1L1..00	Pain to call time	448878007	aurum
1488786012	pain	8BAO.00	Pain and symptom management	395087001	aurum
1785082014	pain	N240300	Rheumatic pain	279069000	aurum
2676102012	pain	NA	Pain characterised by relieving factor	425831002	aurum
85031000006113	pain	196..00	Type of GIT pain	270477000	aurum
248721000006117	pain	NA	Pain on stressing lateral collateral ligament	248721000006101	aurum
853721000006115	pain	NA	Left loin pain	853721000006104	aurum
890651000006117	pain	N094.99	Pain in joint - coxalgia	57676002	aurum
891901000006117	pain	N245.97	Pain in right arm	90834002	aurum
932721000006115	pain	N094599	Pain in joint - coxalgia	267952008	aurum
939711000006117	pain	NA	Bone pain absent	939711000006101	aurum
939721000006113	pain	NA	Bone pain present	939721000006109	aurum
940521000006112	pain	NA	H/O: chest pain	940521000006108	aurum
958291000006112	pain	NA	Colicky abdominal pain present	958291000006108	aurum
982561000006111	pain	NA	Pain on mobilising	982561000006107	aurum
1044081000006118	pain	NA	Adverse reaction to Nurofen Back Pain Sr	1044081000006102	aurum
1174231000000114	pain	SP07K00	Pain on flushing of totally implantable venous access device	526031000000101	aurum
1251531000033118	pain	NA	Panadol Night Pain	1251531000033102	aurum
1321031000033115	pain	NA	Voltarol Pain-Eze Extra Strength	1321031000033104	aurum
1695061000006111	pain	NA	Adverse reaction to Voltarol Pain-Eze	1695061000006107	aurum
1727541000006113	pain	NA	Complex regional pain syndrome NOS	1727541000006109	aurum
1727931000006110	pain	NA	Adverse reaction to Nurofen Maximum Strength Migraine Pain	1727931000006106	aurum
1773431000006110	pain	NA	MOSAIC trial - pain grading	1773431000006106	aurum
1773521000006111	pain	NA	Pain - mild [MOSAIC trial]	1773521000006107	aurum
1773531000006114	pain	NA	Pain - moderate [MOSAIC trial]	1773531000006105	aurum
1825961000006112	pain	NA	Left single leg squat pain	1825961000006108	aurum
1826171000006110	pain	NA	Step test - no pain	1826171000006106	aurum
1832361000006116	pain	NA	Physiotherapy treatment modality: pain management program	1832361000006100	aurum
1841631000006113	pain	NA	Keele SWAP (Study of Work and Pain) study	1841631000006109	aurum
1853681000006110	pain	NA	Keele Hi study - pain stops work	1853681000006106	aurum
1853691000006113	pain	NA	Keele Hi study - pain does not stop work	1853691000006109	aurum
1853701000006113	pain	NA	Keele Hi study - pain stops work little	1853701000006109	aurum
1853731000006117	pain	NA	Keele Hi study - pain stops work extremely	1853731000006101	aurum
1916381000006110	pain	NA	STarT back score - shoulder or neck pain in last 2 weeks	1916381000006106	aurum
1916401000006110	pain	NA	STarT back score - dressed more slowly due to pain last 2 wks	1916401000006106	aurum
1935901000006115	pain	NA	Worsening pain	1935901000006104	aurum
1935921000006113	pain	NA	Pain level static	1935921000006109	aurum
1955231000006118	pain	NA	Keele ENHANCE trial - joint pain	1955231000006102	aurum
1955241000006111	pain	NA	Keele ENHANCE trial - joint pain hand	1955241000006107	aurum
1955251000006113	pain	NA	Keele ENHANCE trial - joint pain hip	1955251000006109	aurum
1955261000006110	pain	NA	Keele ENHANCE trial - joint pain knee	1955261000006106	aurum
1955281000006117	pain	NA	Keele ENHANCE trial - no joint pain	1955281000006101	aurum
1956131000006118	pain	NA	Keele ENHANCE trial - joint pain score foot	1956131000006102	aurum
1956171000006115	pain	NA	Keele ENHANCE trial-joint pain verbal advice-increasing activity	1956171000006104	aurum
1956181000006117	pain	NA	Keele ENHANCE trial - joint pain verbal advice - healthy eating	1956181000006101	aurum
1956191000006119	pain	NA	Keele ENHANCE trial - joint pain verbal advice - pain relief	1956191000006103	aurum
1956221000006114	pain	NA	Keele ENHANCE trial - joint pain written advice - healthy eating	1956221000006105	aurum
1956271000006110	pain	NA	Keele ENHANCE trial - joint pain - follow up nurse appt booked	1956271000006106	aurum
1956331000006116	pain	NA	Keele ENHANCE trial-joint pain-refer for exercse on prescription	1956331000006100	aurum
1956361000006113	pain	NA	Keele ENHANCE trial-joint pain-signpost to other support gp	1956361000006109	aurum
1964591000006114	pain	NA	IPOS-5 staff score: degree pt affected by pain last 3 days	1964591000006105	aurum
1964601000006118	pain	NA	IPOS-5 staff score: pain last 3 days - cannot assess	1964601000006102	aurum
1978741000006114	pain	NA	Neuropathic pain resolved	1978741000006105	aurum
1979101000006116	pain	NA	Referred for pain control	1979101000006100	aurum
1980891000006118	pain	NA	Keele TAPS trial - pain site - neck	1980891000006102	aurum
1980901000006119	pain	NA	Keele TAPS trial - pain site - back	1980901000006103	aurum
1980911000006116	pain	NA	Keele TAPS trial - pain site - shoulder	1980911000006100	aurum
1983821000006114	pain	NA	Keele CAM-Pain study - patient eligible	1983821000006105	aurum
1983831000006112	pain	NA	Keele CAM-Pain study - patient ineligible	1983831000006108	aurum
1983861000006115	pain	NA	Keele CAM-Pain study - unable to discuss with patient	1983861000006104	aurum
1983991000006115	pain	NA	Manchester triage - Back pain	1983991000006104	aurum
2197471000000111	pain	8CMW000	Low back pain clinical pathway	847561000000101	aurum
2214301000000116	pain	F369.11	Chronic regional pain syndrome	128200000	aurum
2281831000000118	pain	8HVk.00	Private referral to pain management service	885251000000103	aurum
41385012	pain	N239.11	Myofascial pain syndrome	24693007	aurum
1922101000006112	pain	1DCJ.00	Tender pain	247348008	aurum
2019001000006116	pain	NA	Keele STarT MSK score - anxious or low mood because of pain	2019001000006100	aurum
252577012	pain	196Z.00	Type of GIT pain NOS	270477000	aurum
252846015	pain	1A5Z.00	Genitourinary pain NOS	162138001	aurum
401886016	pain	Eu45400	[X]Persistent somatoform pain disorder	30077003	aurum
140741000006112	pain	N245.17	Shoulder pain	45326000	aurum
248441000006115	pain	1D13.11	Pain	22253000	aurum
1705881000006115	pain	N248000	Myofascial pain syndrome	24693007	aurum
11932831000006112	pain	NA	IPOS patient score : degree pt affected by pain over past 3 days	11932831000006108	aurum
11932471000006113	pain	NA	Keele PANDA-S study - GP prognosis: shoulder pain in 6 mths - don't know	11932471000006109	aurum
4552011000006111	pain	NA	On examination - pain influenced posture	162777005	aurum
5509741000006119	pain	NA	On examination - tenderness/pain	268994009	aurum
5721841000006118	pain	NA	Pain in left leg	287047008	aurum
5892811000006117	pain	NA	Nagging pain	301371003	aurum
5586081000006119	pain	NA	Complaining of ureteric pain	276498006	aurum
11776801000006110	pain	NA	CRPS - complex regional pain syndrome	128200000	aurum
4568461000006110	pain	NA	O/E - pain sense	163728006	aurum
7327841000006114	pain	NA	PSEQ (pain self efficacy questionnaire) score	446663007	aurum
5892771000006117	pain	NA	Observation of pattern of pain	301369003	aurum
3303691000006110	pain	NA	Pain emptying bladder	49650001	aurum
11902321000006113	pain	NA	Subtalar joint pain	202491008	aurum
11790051000006113	pain	NA	GTPS - greater trochanteric pain syndrome	7674000	aurum
5498621000006119	pain	NA	Complaining of a pain	267104002	aurum
5565191000006114	pain	NA	Noncardiac chest pain	274668005	aurum
5565171000006113	pain	NA	Pain of jaw	274667000	aurum
12454171000006114	pain	NA	O/E - no abd.pain on palpation	163213005	aurum
4943791000006116	pain	NA	Pain associated with defaecation	225595004	aurum
2938411000006115	pain	NA	Pain in tooth	27355003	aurum
4559901000006115	pain	NA	On examination - abdominal pain - left lumbar	163219009	aurum
3512092015	pain	NA	Complex regional pain syndrome type I	734947007	aurum
2842251000006112	pain	NA	AP - Abdominal pain	21522001	aurum
5533151000006112	pain	NA	Complaining of renal pain	272049009	aurum
5753391000006118	pain	NA	Period pain present	289900009	aurum
4076891000006111	pain	NA	Pain of upper limb	102556003	aurum
2622041000006112	pain	NA	GTPS - greater trochanteric pain syndrome	7674000	aurum
4946521000006115	pain	NA	Controlling pain	225782006	aurum
5597041000006114	pain	NA	CPSP - Central post-stroke pain	277286006	aurum
2854561000006117	pain	NA	Pain observations	22253000	aurum
4546201000006117	pain	NA	RIF - Right iliac fossa pain	162051008	aurum
5502581000006112	pain	NA	Ankle and/or foot joint pain	267954009	aurum
11902271000006117	pain	NA	First metatarsophalangeal joint pain	202495004	aurum
3976181000006111	pain	NA	Limb pain	90834002	aurum
12454881000006115	pain	NA	O/E - abd. pain - hypogastrium	163221004	aurum
4546801000006118	pain	NA	Pain of urogenital structure	162138001	aurum
4568481000006117	pain	NA	On examination - pain sensation	163728006	aurum
2758011000006118	pain	NA	Paroxysmal nerve pain	16269008	aurum
2750651000006110	pain	NA	Bladder pain	15803009	aurum
6451571000006115	pain	NA	Temporomandibular joint-pain-dysfunction syndrome	386207004	aurum
11931981000006114	pain	NA	Multiple joint pain	35678005	aurum
3201361000006115	pain	NA	Mid-cycle pain	43548008	aurum
2646781000006115	pain	NA	Acute abdominal pain syndrome	9209005	aurum
4077761000006110	pain	NA	Generalized abdominal pain	102614006	aurum
5887111000006114	pain	NA	Pain in axilla	300953009	aurum
3352711000006114	pain	NA	RP - Rest pain	52598005	aurum
3366631000006116	pain	NA	Pain in the breast	53430007	aurum
4405451000006113	pain	NA	CRPS - complex regional pain syndrome	128200000	aurum
4077871000006112	pain	NA	Esophageal pain	102619001	aurum
11902291000006116	pain	NA	Interphalangeal joint of toe pain	202497007	aurum
2578701000006119	pain	NA	Sinus pain	4969004	aurum
3201341000006119	pain	NA	Intermenstrual pain	43548008	aurum
5497951000006119	pain	NA	Site of gastrointestinal tract pain	267050002	aurum
5620721000006117	pain	NA	Lumbar pain	279039007	aurum
7707591000006113	pain	NA	Ischemic foot pain when walking	713674006	aurum
2825911000006110	pain	NA	Pain of scrotum	20502007	aurum
4405421000006116	pain	NA	Complex regional pain syndromes	128200000	aurum
5892921000006116	pain	NA	Cruel with pain	301377004	aurum
7276801000006117	pain	NA	VAPS (visual analog pain scale) score	443394008	aurum
4077861000006117	pain	NA	Pain in oesophagus	102619001	aurum
12454891000006117	pain	NA	O/E - abd. pain - L.iliac	163222006	aurum
4814051000006113	pain	NA	Acromioclavicular joint pain	202479004	aurum
7361371000006114	pain	NA	Time from onset of pain to call for help	448878007	aurum
12454871000006118	pain	NA	O/E - abd. pain - epigastrium	163215003	aurum
2676941000006113	pain	NA	Gum pain	11114002	aurum
2696381000006111	pain	NA	Ear pain, referred	12336008	aurum
2825921000006119	pain	NA	Scrotal pain	20502007	aurum
3512278017	pain	NA	Complex regional pain syndrome of hand	734989004	aurum
12483171000006117	pain	NA	C/O - pain in toes	310483003	aurum
6000471000006110	pain	NA	Complaining of pain in toe	310483003	aurum
3829661000006111	pain	NA	Pain absent	81765008	aurum
4559961000006119	pain	NA	On examination - abdominal pain - left iliac	163222006	aurum
5612991000006110	pain	NA	Managing pain	278414003	aurum
317473016	pain	R073200	[D]Gas pain (abdominal)	45979003	aurum
6770121000006111	pain	NA	Assess chronic pain control	408955000	aurum
2659131000006111	pain	NA	Colicky abdominal pain	9991008	aurum
3850321000006119	pain	NA	Generalised pain	82991003	aurum
5138591000006112	pain	NA	AKP - Anterior knee pain	239733006	aurum
4060621000006118	pain	NA	Pain of face	95668009	aurum
2534651000006118	pain	NA	Pleural pain	2237002	aurum
3828311000006112	pain	NA	Cervical pain	81680005	aurum
4943801000006115	pain	NA	Pain associated with defecation	225595004	aurum
3850311000006110	pain	NA	Generalized pain	82991003	aurum
4546271000006111	pain	NA	Hypogastric pain	162053006	aurum
2659121000006113	pain	NA	Spasmodic abdominal pain	9991008	aurum
3512270012	pain	NA	Complex regional pain syndrome of lower extremity	734986006	aurum
2532981000006112	pain	NA	Diffuse pain	2134003	aurum
3073611000006110	pain	NA	Abdominal rebound pain	35611005	aurum
3119041000006119	pain	NA	Absence of sensibility to pain	38433004	aurum
3794681000006113	pain	NA	Pain due to any device, implant AND/OR graft	79608006	aurum
4929411000006115	pain	NA	Pain control nurse	224555005	aurum
5243611000006114	pain	NA	High tolerance of pain	247407006	aurum
5898551000006115	pain	NA	Pain in femur	301773003	aurum
3510472010	pain	NA	Complex regional pain syndrome type II of left leg	291781000119103	aurum
3510986018	pain	NA	Complex regional pain syndrome type I of left upper limb	293941000119105	aurum
7316411000006117	pain	NA	MFPDI - Manchester foot pain and disability index	445956000	aurum
8077801000006119	pain	NA	Pain commenced - industrial site	244141000000107	aurum
8445801000006117	pain	NA	Does not recognise own emotional pain and distress	1072471000000108	aurum
7966221000006115	pain	NA	Chronic back pain greater than three months duration	631000119102	aurum
8675521000006113	pain	NA	Strepsils 2% pain relief spray (Crookes Healthcare Ltd)	4148511000001103	aurum
9112401000006115	pain	NA	Traxam Pain Relief 3% gel (AMCo) 7.5 gram	8949311000001101	aurum
2725571000000116	pain	NA	Assessment using Abbey Pain Scale	1088041000000102	aurum
3309431000006110	pain	NA	CP - Central pain	49986002	aurum
11638751000006114	pain	NA	Pain aggravating factors simple reference set	999002471000000100	aurum
4078031000006119	pain	NA	Pancreatic pain	102631004	aurum
5620421000006110	pain	NA	Central crushing chest pain	279019008	aurum
5620921000006115	pain	NA	NSDP - Nonsympathetic dependent pain	279052002	aurum
4940691000006116	pain	NA	Pain assessment	225399009	aurum
4982421000006113	pain	NA	Back pain prevention education	228636005	aurum
5243771000006110	pain	NA	Deep pain on intercourse	247419003	aurum
8295511000006111	pain	NA	Assessment using AVPU (alert voice pain unresponsive) scale	859151000000104	aurum
3719411000006115	pain	NA	Fear of pain	75007009	aurum
3527383018	pain	NA	Chronic visceral pain	737306007	aurum
8445751000006112	pain	NA	Does not recognise generalised pain	1072421000000109	aurum
8450241000006110	pain	NA	Unable to tolerate generalised pain	1075921000000109	aurum
5983511000006119	pain	NA	Pain and sensation symptom findings	308927000	aurum
5850321000006111	pain	NA	Cervical facet joint pain	298253002	aurum
5892961000006110	pain	NA	No present pain	301379001	aurum
10261651000006110	pain	NA	Lifestyle gluten free pain au chocolat (Ultrapharm Ltd) 350 gram 3 pain au chocolat	20137111000001108	aurum
6770151000006119	pain	NA	Chronic pain control management	408957008	aurum
7330141000006115	pain	NA	Assessment using BPI (brief pain inventory)	446790006	aurum
7730371000006112	pain	NA	Assessment using Pain Catastrophizing Scale	715322001	aurum
7774341000006114	pain	NA	Wong-Baker FACES pain assessment scale	718581005	aurum
8077661000006119	pain	NA	Pain commenced in hospital	244071000000100	aurum
8077581000006113	pain	NA	Pain commenced - clinic	244031000000102	aurum
106062701000001113	pain	NA	Deep Heat Pain Relief spray (The Mentholatum Company Ltd) 150 ml	35010111000001104	aurum
6770001000006117	pain	NA	Finding related to pain control behavior	408949005	aurum
7050521000006116	pain	NA	Pain radiating to lower abdomen	425860006	aurum
7072811000006110	pain	NA	Pain radiating to centre of chest	427365005	aurum
8288021000006116	pain	NA	Proflex Pain Relief 5% cream (Novartis Consumer Health UK Ltd)	848011000001108	aurum
7318031000006115	pain	NA	BPCI (brief pain coping inventory) score	446038006	aurum
7481301000006113	pain	NA	Cervical discogenic pain	473007007	aurum
9237621000006115	pain	NA	Cura-Heat Back Pain heat packs (Kobayashi Healthcare Europe Ltd) 3 device	9815611000001109	aurum
9262201000006118	pain	NA	Voltarol Pain-eze	10104501000001104	aurum
9479721000006115	pain	NA	Bilateral lower leg pain	12247531000119106	aurum
9624431000006113	pain	NA	Savlon Bites & Stings Pain Relief gel (GlaxoSmithKline Consumer Healthcare) 20 gram	13434811000001109	aurum
8444341000006113	pain	NA	Difficulty tolerating generalised pain	1071031000000107	aurum
3475231000006112	pain	NA	Midabdominal crampy pain	60043000	aurum
5892731000006115	pain	NA	Pain of truncal structure	301366005	aurum
12811691000006119	pain	NA	Savlon Bites & Stings Pain Relief gel (Thornton & Ross Ltd) 20 gram	13434811000001109	aurum
12558351000006118	pain	NA	Ibuprofen Twelve Plus Pain Relief 200mg/5ml oral suspension (Aspire Pharma Ltd) 100 ml	36603111000001100	aurum
3510992012	pain	NA	Complex regional pain syndrome type I of bilateral lower limbs	293951000119107	aurum
2605671000006111	pain	NA	Referred pain	6617009	aurum
3636889010	pain	NA	Chronic primary generalised pain	762590006	aurum
3291701000006118	pain	NA	Pain in spine	48926009	aurum
3934401000006119	pain	NA	Thalamic pain syndrome	88269008	aurum
5268171000006113	pain	NA	Distress from pain in labor	249196008	aurum
5597021000006119	pain	NA	Thalamic pain	277285005	aurum
5620841000006117	pain	NA	Persistent pain following procedure	279047007	aurum
5620211000006115	pain	NA	Pain finding at anatomical site	279001004	aurum
5934051000006117	pain	NA	PPQ - Varni-Thompson pediatric pain questionnaire	304780000	aurum
6262051000006119	pain	NA	Finding of pain threshold	364764003	aurum
6348981000006112	pain	NA	Colicky hypogastric pain	371094000	aurum
7273991000006113	pain	NA	Brief pain inventory score	443223005	aurum
7064081000006113	pain	NA	Pain characterised by provoking factor	426774001	aurum
7516351000006114	pain	NA	Craniofacial pain	699046000	aurum
3636906016	pain	NA	Chronic pain following radiotherapy	762596000	aurum
7578881000006115	pain	NA	Pelvic girdle pain	703619001	aurum
7620601000006119	pain	NA	Continuous abdominal pain of left lower quadrant	707597009	aurum
8077761000006111	pain	NA	Pain commenced - sports/athletic area	244121000000100	aurum
7759991000006118	pain	NA	PCS (Pain Catastrophizing Scale)	717351001	aurum
8009271000006112	pain	NA	Female perineal pain	21621000119107	aurum
8076301000006112	pain	NA	Pattern of onset of pain	242111000000101	aurum
8449271000006113	pain	NA	Unable to manage generalised pain	1075231000000101	aurum
2608641000006112	pain	NA	Hypoesthesia to pain	6810008	aurum
2990781000006111	pain	NA	Pain in pelvis	30473006	aurum
4948281000006118	pain	NA	Able to cope with pain	225911002	aurum
5947701000006111	pain	NA	Referral from pain management specialist	305948002	aurum
4946551000006112	pain	NA	Minimising pain	225783001	aurum
7481321000006115	pain	NA	Buccal region pain	473008002	aurum
7746711000006116	pain	NA	Able to manage pain in body part	716419009	aurum
2735471000000115	pain	NA	EQ-5D-Y (EuroQol Five Dimension (Youth)) having pain or discomfort score	1092141000000103	aurum
2767141000006114	pain	NA	Indifference to pain	16831006	aurum
5572011000006119	pain	NA	Anal stump pain	275314000	aurum
3528430011	pain	NA	Greater trochanteric pain syndrome of bilateral lower limbs	16438211000119101	aurum
5846711000006115	pain	NA	Pain on movement of skin	297974009	aurum
5892991000006119	pain	NA	Horrible present pain	301383001	aurum
5892931000006118	pain	NA	Finding of present pain intensity	301378009	aurum
6383361000006117	pain	NA	Chronic pain syndrome	373621006	aurum
5943341000006116	pain	NA	Seen by pain management specialist	305652004	aurum
7091511000006114	pain	NA	Pain relief by supine position	428643002	aurum
7317481000006114	pain	NA	Assessment using McGill pain questionnaire	446009008	aurum
6999271000006114	pain	NA	Compensated movement at site of pain	422965008	aurum
12126301000006113	pain	NA	Bilateral chronic pain of upper limbs	16002671000119106	aurum
12163901000006110	pain	NA	QOF (Quality and Outcomes Framework) general practice extraction - weaker opioids for use in pain management prescribable within general practice simple reference set	999001041000001109	aurum
9115871000006115	pain	NA	Potter's Rheumatic Pain tablets (Potter's (Herbal Supplies) Ltd) 100 tablet	8978811000001102	aurum
105610301000001116	pain	NA	Sudafed Sinus Pain Relief 200mg/6.1mg tablets (McNeil Products Ltd) 16 tablet 2 x 8 tablets	34875011000001107	aurum
10031971000006110	pain	NA	Ibucalm Ibuprofen Pain Relief 5% gel (Aspar Pharmaceuticals Ltd)	17634311000001105	aurum
8453121000006119	pain	NA	Emergency hospital admission to pain management service	1078091000000103	aurum
3523831000006116	pain	NA	Hereditary insensitivity to pain with anhidrosis	62985007	aurum
3958941000006117	pain	NA	Sexual pain disorder	89751008	aurum
8042001000006113	pain	NA	Chronic pain in male pelvis	133731000119108	aurum
9872871000006112	pain	NA	Pain of left lower limb co-occurrent and due to ischaemia	16002831000119107	aurum
10124751000006111	pain	NA	First Resort Double Action Pain Relief 12.5mg tablets (Actavis UK Ltd)	18637011000001107	aurum
8665661000006111	pain	NA	Generic Radian B Pain Relief spray	4030911000001104	aurum
9023081000006110	pain	NA	Sudafed Sinus Pressure & Pain tablets (McNeil Products Ltd) 24 tablet 2 x 12 tablets	8008811000001104	aurum
12593101000006116	pain	NA	Salonpas Pain Relief Patch 105mg/31.5mg medicated plasters (Hisamitsu UK Ltd) 5 plaster	36839411000001107	aurum
9522231000006113	pain	NA	Nurofen Joint & Back Pain Relief	12643101000001108	aurum
2450741000000117	pain	NA	Paediatric pain management care plan	961531000000102	aurum
2643231000006116	pain	NA	Psychogenic pain	8971008	aurum
4204111000006117	pain	NA	Localised pain	112104007	aurum
5621561000006114	pain	NA	Pain rehabilitation	279102009	aurum
6344721000006116	pain	NA	Implements pain guidelines	370823008	aurum
6591611000006111	pain	NA	Ability to sense pain	397714007	aurum
7006821000006114	pain	NA	Pediatric pain assessment	423401003	aurum
7049461000006116	pain	NA	Pain provoked by running	425781002	aurum
3510982016	pain	NA	Complex regional pain syndrome type I of right upper limb	293971000119103	aurum
3510988017	pain	NA	Complex regional pain syndrome type I of left lower limb	293931000119101	aurum
2640391000006119	pain	NA	Posterior heel pain	8799007	aurum
2761771000006110	pain	NA	Postcordotomy pain	16513000	aurum
3668711000006111	pain	NA	Abdominal pain worse on motion	71850005	aurum
4084061000006114	pain	NA	Rheumatic pain in cold weather	103000001	aurum
5023921000006117	pain	NA	Delusional pain	231488009	aurum
5243511000006113	pain	NA	Low tolerance of pain	247402000	aurum
5561531000006116	pain	NA	Ureteric pain	274280006	aurum
5095851000006110	pain	NA	Pain during inflow of dialysate	236554001	aurum
5892791000006116	pain	NA	Observation of sensory dimension of pain	301370002	aurum
6262041000006116	pain	NA	Pain threshold - finding	364764003	aurum
6344441000006119	pain	NA	Evaluation of response to pain management interventions	370810001	aurum
3528432015	pain	NA	Greater trochanteric pain syndrome of left lower limb	16438251000119100	aurum
7223421000006117	pain	NA	Recurrent abdominal pain	439469002	aurum
7084391000006112	pain	NA	Pain at rest due to peripheral vascular disease	428171009	aurum
7548511000006114	pain	NA	Pain management medication delivery system	701477006	aurum
8031151000006118	pain	NA	Pain due to neoplastic disease	98921000119102	aurum
8094011000006113	pain	NA	Resists moving due to pain	298341000000109	aurum
8665091000006113	pain	NA	Radian B Pain Relief spray (Thornton & Ross Ltd)	4024711000001105	aurum
9017731000006111	pain	NA	Lloydspharmacy Power Plus Pain Relief tablets (Lloyds Pharmacy Ltd) 24 tablet	7948611000001106	aurum
3283511000006112	pain	NA	Somatic pain	48429009	aurum
11319881000006119	pain	NA	Nurofen Joint & Back Pain Relief 5% gel (Reckitt Benckiser Healthcare (UK) Ltd) 30 gram	31395811000001101	aurum
12084851000006113	pain	NA	Vaso-occlusive pain co-occurrent and due to sickle cell disease	769167005	aurum
5561491000006116	pain	NA	C/O left iliac fossa pain	274278000	aurum
7074451000006118	pain	NA	Pain radiating to lumbar region of back	427475007	aurum
5095861000006112	pain	NA	Pain during outflow of dialysate	236555000	aurum
7692311000006119	pain	NA	Liaising about pain management plan	712556004	aurum
2997691000006115	pain	NA	Pain control techniques education	30876008	aurum
5585221000006117	pain	NA	Pain / sensation finding	276435006	aurum
7386471000006111	pain	NA	UAB pain behavior scale	451015003	aurum
7058451000006114	pain	NA	Cardiac chest pain	426396005	aurum
7386461000006116	pain	NA	University of Alabama at Birmingham pain behavior scale	451015003	aurum
7682101000006119	pain	NA	Identification of attitude toward pain	711023006	aurum
7716811000006118	pain	NA	Post-mastectomy chronic pain syndrome	714252004	aurum
7960831000006118	pain	NA	Fracture pain	733826000	aurum
8013981000006117	pain	NA	Abdominal muscle pain	28221000119103	aurum
8022781000006116	pain	NA	Postpartum episiotomy pain	72771000119107	aurum
8093971000006119	pain	NA	Pain with no relieving factor	298291000000107	aurum
8447161000006118	pain	NA	Does manage generalised pain	1073721000000107	aurum
8450331000006113	pain	NA	Unable to understand generalised pain	1076011000000108	aurum
6709921000006110	pain	NA	Disruptive effects of pain	405160001	aurum
7095491000006117	pain	NA	Pain relief by walking	428911004	aurum
6978961000006113	pain	NA	Finding of pain sense	421833007	aurum
8077651000006116	pain	NA	Pain commenced - hospital	244071000000100	aurum
7317251000006119	pain	NA	Assessment using Manchester foot pain and disability index	445996003	aurum
9164521000006119	pain	NA	Strepsils Pain Relief Plus	9352001000001100	aurum
9237601000006113	pain	NA	Cura-Heat Period Pain heat packs (Kobayashi Healthcare Europe Ltd) 3 device	9815411000001106	aurum
11319741000006118	pain	NA	Nurofen Joint & Back Pain Relief 256mg caplets (Reckitt Benckiser Healthcare (UK) Ltd)	31394411000001104	aurum
11319821000006118	pain	NA	Nurofen Joint & Back Pain Relief Max Strength 10% gel (Reckitt Benckiser Healthcare (UK) Ltd)	31395211000001102	aurum
9304951000006112	pain	NA	Voltarol Joint Pain	10551401000001104	aurum
9126961000006115	pain	NA	Dental Pain Relief tablets (The Boots Company Plc)	9105311000001109	aurum
11284881000006114	pain	NA	Boots Period Pain Relief 250mg gastro-resistant tablets (The Boots Company Plc) 9 tablet	31018011000001104	aurum
3515754017	pain	NA	Acute pain in face	735937001	aurum
3527382011	pain	NA	Chronic pain secondary to viscus structure	737306007	aurum
2725551000000113	pain	NA	Abbey Pain Scale	1088031000000106	aurum
3569301000006112	pain	NA	Inflammatory pain	65761003	aurum
4943301000006110	pain	NA	Pain of nose	225564006	aurum
5561681000006116	pain	NA	On examination - iliac pain - abdominal	274289007	aurum
5967521000006116	pain	NA	Referral to acute pain service	307373005	aurum
6344431000006112	pain	NA	Evaluates response to pain management instruction	370809006	aurum
6792861000006119	pain	NA	Pain control education	410239009	aurum
7098981000006117	pain	NA	Pain relief related to position	429147006	aurum
7033331000006117	pain	NA	Stated pain within acceptable range	424806009	aurum
7052321000006113	pain	NA	Acceptable pain level status	425976001	aurum
7836791000006113	pain	NA	Acute scrotal pain	722829006	aurum
7656781000006115	pain	NA	Liaising with pain management specialist	709756007	aurum
7650481000006114	pain	NA	Assessment of knowledge about pain	709481009	aurum
7682501000006114	pain	NA	Phantom pain following amputation of lower limb	711057003	aurum
8077831000006110	pain	NA	Pain commenced outdoors	244151000000105	aurum
8979761000006114	pain	NA	Generic Warming Pain Relief spray	7500111000001101	aurum
3339241000006113	pain	NA	Pain self-management deficit, chronic	51777006	aurum
10683541000006114	pain	NA	Numark Ibuprofen Pain Relief 5% gel (Numark Ltd)	24664211000001103	aurum
10675641000006118	pain	NA	Numark Extra Power Pain Reliever tablets (Numark Ltd)	24572811000001108	aurum
5621181000006110	pain	NA	Muscle tension pain	279070004	aurum
12577611000006110	pain	NA	Ibuprofen Seven Plus Pain Relief 200mg/5ml oral suspension (Aspire Pharma Ltd) 100 ml	36760511000001108	aurum
12618811000006111	pain	NA	ACVPU (Alert Confusion Voice Pain Unresponsive) scale score	1104441000000107	aurum
5949881000006119	pain	NA	Referral from pain management nurse	306039002	aurum
6766411000006119	pain	NA	Complex regional pain syndrome, type II, lower limb	408749000	aurum
7050141000006117	pain	NA	Pain radiating to right flank	425834005	aurum
2659271000006119	pain	NA	Radiating chest pain	10000006	aurum
4078001000006110	pain	NA	Gallbladder pain	102628000	aurum
8442511000006110	pain	NA	Does not understand generalised pain	1069291000000109	aurum
5561661000006114	pain	NA	O/E - epigastric pain	274288004	aurum
5243521000006117	pain	NA	Low pain threshold	247403005	aurum
9126971000006110	pain	NA	Dental Pain Relief tablets (The Boots Company Plc) 24 tablet	9105411000001102	aurum
5302071000006119	pain	NA	Quality of pain sense	251586001	aurum
9273971000006119	pain	NA	Nurofen Maximum Strength Migraine Pain 684mg caplets (Reckitt Benckiser Healthcare (UK) Ltd) 12 tablet	10239711000001100	aurum
6049451000006117	pain	NA	Acute pelvic pain	314716005	aurum
5892681000006113	pain	NA	Pain of oral cavity structure	301361000	aurum
9872891000006113	pain	NA	Chronic pain of right foot	16002871000119105	aurum
6349091000006115	pain	NA	Generalised colicky abdominal pain	371102005	aurum
6957921000006117	pain	NA	Consultation for pain	420650002	aurum
7609731000006116	pain	NA	Pain due to varicose veins of leg	706883004	aurum
7029921000006118	pain	NA	Demonstrates adequate pain control with oral analgesics	424620000	aurum
7106241000006113	pain	NA	Pain relief by antacid	429629001	aurum
7313881000006115	pain	NA	Assessment using brief pain coping inventory	445806009	aurum
7548541000006113	pain	NA	Pain management medication delivery system handpiece	701480007	aurum
12558341000006115	pain	NA	Ibuprofen Twelve Plus Pain Relief 200mg/5ml oral suspension (Aspire Pharma Ltd)	36603011000001101	aurum
7863961000006118	pain	NA	Neck pain co-occurrent with neurological deficit following whiplash injury to neck	725011006	aurum
8033611000006112	pain	NA	Acute postoperative pain	107401000119105	aurum
10124761000006113	pain	NA	First Resort Double Action Pain Relief 12.5mg tablets (Actavis UK Ltd) 18 tablet	18637111000001108	aurum
10391781000006116	pain	NA	Panadol Period Pain 500mg/65mg tablets (GlaxoSmithKline Consumer Healthcare) 14 tablet 2 x 7 tablets	21531811000001108	aurum
11929521000006118	pain	NA	Visual analogue pain scale	273904000	aurum
12503351000006116	pain	NA	Traxam Pain Relief 3% gel (Advanz Pharma) 7.5 gram	8949311000001101	aurum
3320191000006115	pain	NA	Complex regional pain syndrome, type I	50642008	aurum
10135331000006119	pain	NA	Paracetamol Extra Strength Pain Relief tablets (Galpharm International Ltd) 16 tablet	18749711000001106	aurum
11319651000006114	pain	NA	Nurofen Joint & Back Pain Relief 256mg tablets (Reckitt Benckiser Healthcare (UK) Ltd) 16 tablet 2 x 8 tablets	31393211000001101	aurum
5752591000006117	pain	NA	Pain on movement of ovary	289845009	aurum
5934021000006114	pain	NA	Varni-Thompson paediatric pain questionnaire	304780000	aurum
7023611000006118	pain	NA	Behavioural indications of pain present	424295009	aurum
8077111000006114	pain	NA	Vague pain	243341000000107	aurum
8448001000006119	pain	NA	Does understand generalised pain	1074411000000107	aurum
7070021000006113	pain	NA	Pain provoked by allergen	427168003	aurum
4077801000006118	pain	NA	Oral pain	102616008	aurum
3515752018	pain	NA	Chronic neuropathic pain	735936005	aurum
3528022018	pain	NA	Pain in bilateral upper arms	15749341000119107	aurum
3636905017	pain	NA	Chronic post-radiotherapy pain	762596000	aurum
2834111000006110	pain	NA	Burning epigastric pain	21005005	aurum
4077731000006118	pain	NA	Localised abdominal pain	102613000	aurum
5243571000006116	pain	NA	Pain in area of anesthesia	247405003	aurum
5887231000006114	pain	NA	Psychogenic back pain	300960003	aurum
5620221000006111	pain	NA	Pain of body region	279001004	aurum
5987651000006111	pain	NA	Pain management specialist	309337009	aurum
6260201000006113	pain	NA	Abdominal pain characteristic	364630006	aurum
6348151000006118	pain	NA	Squeezing chest pain	371030007	aurum
7097431000006110	pain	NA	Pain onset during sleep	429038000	aurum
7003121000006112	pain	NA	Adult pain assessment	423184003	aurum
7747021000006113	pain	NA	Able to recognize pain in body part	716440005	aurum
8077771000006116	pain	NA	Pain commenced in sports/athletic area	244121000000100	aurum
8661571000006118	pain	NA	Generic Strepsils Pain Relief Plus lozenges 24 lozenge	3988311000001104	aurum
8446151000006117	pain	NA	Does not understand pain in body part	1072801000000103	aurum
8435321000006115	pain	NA	Chronic Pain TOM (Therapy Outcome Measure) participation score	1062701000000103	aurum
8981611000006110	pain	NA	Boots Alternatives Teething Pain Relief homeopathic granules 7g sachets (The Boots Company Plc)	7523511000001106	aurum
9479731000006117	pain	NA	Bilateral foot joint pain	12247571000119109	aurum
2742391000000119	pain	NA	Chronic sacroiliac joint pain	1094851000000101	aurum
12618801000006113	pain	NA	Assessment using ACVPU (Alert Confusion Voice Pain Unresponsive) scale	1104431000000103	aurum
5949871000006117	pain	NA	Referral by pain management nurse	306039002	aurum
6344571000006114	pain	NA	Identification of cultural and value components related to pain management	370817003	aurum
6618871000006116	pain	NA	Disorder characterized by back pain	399194009	aurum
4076861000006115	pain	NA	Neck pain aggravated by recumbency	102555004	aurum
5081281000006119	pain	NA	Palliative procedure for pancreatic pain relief	235513003	aurum
5561651000006112	pain	NA	On examination - abdominal pain	274287009	aurum
5752191000006112	pain	NA	Pain of cervix	289817003	aurum
7043831000006113	pain	NA	Pain intensity rating scale	425401001	aurum
7127981000006115	pain	NA	Posterior auricular pain	430879002	aurum
7097691000006112	pain	NA	Pain onset during exertion	429056000	aurum
7175161000006118	pain	NA	Acute pain in female pelvis	433159008	aurum
7599631000006117	pain	NA	Complete pain relief response to treatment	705175004	aurum
7967631000006118	pain	NA	Chronic neck pain	1121000119107	aurum
105612801000001110	pain	NA	Sudafed Sinus Pain Relief	13085101000001104	aurum
4178511000006112	pain	NA	Posttreatment pain	110364008	aurum
5621391000006110	pain	NA	Excessive sensitivity to pain	279086006	aurum
6980891000006115	pain	NA	Acute pain consultation	421946003	aurum
7062031000006118	pain	NA	Chronic pain in vagina	426628005	aurum
9681731000006110	pain	NA	Voltarol Pain-eze 12.5mg tablets (Novartis Consumer Health UK Ltd)	14033611000001100	aurum
12126341000006110	pain	NA	Right upper limb pain co-occurrent and due to ischemia	16002711000119105	aurum
9872931000006116	pain	NA	Pain of bilateral lower limbs co-occurrent and due to ischemia	16002951000119109	aurum
9158611000006110	pain	NA	Radian B Pain Relief	9319801000001106	aurum
12084841000006111	pain	NA	Vaso-occlusive pain episode in sickle cell disease	769167005	aurum
3510471015	pain	NA	Complex regional pain syndrome type II of left lower limb	291781000119103	aurum
4084321000006117	pain	NA	Lumbosacral nerve root pain	103016004	aurum
4948291000006115	pain	NA	Unable to cope with pain	225912009	aurum
5268161000006118	pain	NA	Distress from pain in labour	249196008	aurum
5933021000006112	pain	NA	BPCQ - Beliefs about pain control questionnaire	304713009	aurum
6344711000006112	pain	NA	Implementation of pain guidelines	370823008	aurum
6900951000006116	pain	NA	Sclerotomal pain	417021005	aurum
6792891000006110	pain	NA	Manage pain control	410240006	aurum
7481351000006112	pain	NA	Pain in roof of mouth	473009005	aurum
7274001000006116	pain	NA	BPI (brief pain inventory) assessment score	443223005	aurum
7365571000006116	pain	NA	Alert voice pain unresponsive scale	449159002	aurum
7717401000006116	pain	NA	Pain Self-efficacy Questionnaire	714287004	aurum
7965431000006110	pain	NA	Pain disorder with psychological factor	381000119107	aurum
8435331000006117	pain	NA	Chronic Pain TOM (Therapy Outcome Measure) wellbeing score	1062711000000101	aurum
8077741000006112	pain	NA	Pain commenced in residential home	244111000000106	aurum
8444091000006119	pain	NA	Difficulty recognising own emotional pain and distress	1070791000000103	aurum
8449391000006115	pain	NA	Unable to manage pain in body part	1075321000000105	aurum
2759941000006113	pain	NA	Difficulty coping with pain	16399001	aurum
3099641000006116	pain	NA	Pain and tenderness	37226004	aurum
2842641000006113	pain	NA	Tendon pain	21545007	aurum
11929511000006114	pain	NA	VAPS - Visual analogue pain scale	273904000	aurum
5874991000006115	pain	NA	Pain on movement of pinna	300107003	aurum
5933011000006116	pain	NA	Beliefs about pain control questionnaire	304713009	aurum
6792881000006112	pain	NA	Pain control management	410240006	aurum
7210061000006118	pain	NA	Visceral abdominal pain	438506002	aurum
8259711000006110	pain	NA	Referral to pain management clinic	809591000000106	aurum
8278571000006119	pain	NA	Ischaemic leg pain at rest	836711000000108	aurum
4077741000006111	pain	NA	Localized abdominal pain	102613000	aurum
8446061000006119	pain	NA	Does not tolerate pain in body part	1072711000000106	aurum
5721821000006113	pain	NA	Pain in right arm	287046004	aurum
9326241000006119	pain	NA	Pain in round ligament in pregnancy	10760581000119104	aurum
5892781000006119	pain	NA	Finding of sensory dimension of pain	301370002	aurum
10617661000006119	pain	NA	Voltarol Pain-eze 1.16% Emulgel (GlaxoSmithKline Consumer Healthcare) 40 gram	23956511000001103	aurum
7646901000006112	pain	NA	Family education about pain management	709276002	aurum
12122351000006111	pain	NA	Bilateral chronic pain following total hip arthroplasty	12400141000119103	aurum
7987141000006118	pain	NA	PAINAD - Pain Assessment in Advanced Dementia Scale	7121000122100	aurum
12589431000006118	pain	NA	Salonpas Pain Relief Patch	13289501000001101	aurum
2707221000006111	pain	NA	Pleuropericardial chest pain	13057000	aurum
6980881000006118	pain	NA	Consultation for acute pain	421946003	aurum
6801611000006112	pain	NA	Pain by sensation quality	410720000	aurum
8096401000006111	pain	NA	Pain control care plan agreement	303261000000103	aurum
7489451000006118	pain	NA	Thoracic discogenic pain	608831003	aurum
7990421000006116	pain	NA	Low back pain in pregnancy	9121000119106	aurum
8445811000006119	pain	NA	Does not recognise pain in body part	1072481000000105	aurum
12135221000006119	pain	NA	Nurofen Joint & Muscular Pain Relief 200mg medicated plasters (Reckitt Benckiser Healthcare (UK) Ltd) 4 plaster	35748811000001100	aurum
9023071000006112	pain	NA	Sudafed Sinus Pressure & Pain tablets (McNeil Products Ltd) 12 tablet	8008711000001107	aurum
3636927014	pain	NA	Orofacial neuropathic pain	762607008	aurum
3119081000006113	pain	NA	Absence of pain sensation	38433004	aurum
3460721000006115	pain	NA	Crushing chest pain	59139008	aurum
3828851000006115	pain	NA	Pain in female genitalia on intercourse	81712001	aurum
4204121000006113	pain	NA	Localized pain	112104007	aurum
5307681000006111	pain	NA	Chest pain rating	251897005	aurum
5561521000006119	pain	NA	Kidney pain	274279008	aurum
5620931000006117	pain	NA	SIP - Sympathetically independent pain	279052002	aurum
5621691000006119	pain	NA	Character of pain	279114001	aurum
5994531000006112	pain	NA	Pain management department	309949003	aurum
6591731000006114	pain	NA	Demonstrates knowledge of pain management	397724004	aurum
7518241000006118	pain	NA	Paroxysmal extreme pain disorder	699190008	aurum
8449871000006114	pain	NA	Unable to recognise own emotional pain and distress	1075651000000105	aurum
8094021000006117	pain	NA	Pain on stress testing of joint	298361000000105	aurum
9027811000006115	pain	NA	Nurofen Back Pain SR 300mg capsules (Reckitt Benckiser Healthcare (UK) Ltd) 24 capsule 2 x 12 capsules	8061711000001101	aurum
3661381000006112	pain	NA	Sore pain	71393004	aurum
11319641000006112	pain	NA	Nurofen Joint & Back Pain Relief 256mg tablets (Reckitt Benckiser Healthcare (UK) Ltd)	31393111000001107	aurum
4055701000006118	pain	NA	Application site pain	95367009	aurum
12002421000006113	pain	NA	Abbey Pain Scale	763306003	aurum
5700651000006115	pain	NA	Left sided abdominal pain	285387005	aurum
5996021000006111	pain	NA	Acute pain service	310072004	aurum
3902521000006110	pain	NA	Pain around eye	86260003	aurum
5633101000006116	pain	NA	Peripheral neuropathic pain	279981003	aurum
9237591000006117	pain	NA	Cura-Heat Period Pain heat packs (Kobayashi Healthcare Europe Ltd)	9815311000001104	aurum
5958631000006114	pain	NA	Discharge from pain management service	306618005	aurum
7061011000006115	pain	NA	Central pain syndrome	426566004	aurum
6954411000006111	pain	NA	Chronic pain consultation	420454001	aurum
3636888019	pain	NA	Chronic primary visceral pain	762589002	aurum
9285321000006112	pain	NA	Sudafed Non-Drowsy Sinus & Pain	10365201000001106	aurum
11843911000006111	pain	NA	Low back pain co-occurrent and due to bilateral sciatica	15968741000119100	aurum
5725181000006118	pain	NA	O/E - Site of pain	287495009	aurum
5892971000006115	pain	NA	Mild present pain	301380003	aurum
6260211000006111	pain	NA	Pattern of pain	364631005	aurum
10065491000006114	pain	NA	Boots Strawberry Pain Relief 3 Months Plus Paracetamol 120mg/5ml oral suspension (The Boots Company Plc) 100 ml	17985811000001109	aurum
9340411000006118	pain	NA	Feminax Period Pain capsules (Bayer Plc)	10898611000001100	aurum
9493221000006116	pain	NA	Chronic pain following left total knee arthroplasty	12400261000119105	aurum
7539471000006114	pain	NA	Pain-relief static magnet	700848006	aurum
7703591000006117	pain	NA	Pain following cerebrovascular accident	713410003	aurum
7879551000006117	pain	NA	Myofascial pain dysfunction syndrome	726531007	aurum
3510474011	pain	NA	Complex regional pain syndrome type II of left upper limb	291761000119107	aurum
3515755016	pain	NA	Acute facial pain	735937001	aurum
3119061000006115	pain	NA	Anesthesia to pain	38433004	aurum
5302061000006114	pain	NA	Pain threshold	251586001	aurum
5621061000006116	pain	NA	Lumbar facet joint pain	279063004	aurum
5618841000006114	pain	NA	Short form McGill pain questionnaire	278896008	aurum
5620871000006113	pain	NA	Post-surgery back pain	279049005	aurum
5668581000006119	pain	NA	Malignant bone pain	282743009	aurum
5700641000006117	pain	NA	Right sided chest pain	285386001	aurum
5991821000006110	pain	NA	O/E - pain and sensation	309678000	aurum
7064091000006111	pain	NA	Pain characterized by provoking factor	426774001	aurum
7481311000006111	pain	NA	Pain in cheek	473008002	aurum
8260391000006115	pain	NA	Self-completed Leeds assessment of neuropathic symptoms and signs pain score	810611000000108	aurum
8442901000006115	pain	NA	Unable to understand pain in body part	1069661000000101	aurum
8979571000006113	pain	NA	Generic Warming Pain Relief spray 125 ml	7498211000001101	aurum
2647881000006110	pain	NA	Chest pain at rest	9267009	aurum
10391091000006115	pain	NA	Nurofen Express Period Pain 200mg capsules (Reckitt Benckiser Healthcare (UK) Ltd) 16 capsule 2 x 8 capsules	21524211000001106	aurum
5131791000006112	pain	NA	Post-thoracotomy pain syndrome	239175003	aurum
12355051000006111	pain	NA	H/O: pain of multiple joints	472957007	aurum
5243621000006118	pain	NA	High pain threshold	247408001	aurum
5620451000006118	pain	NA	Post-vasectomy pain	279022005	aurum
6344421000006114	pain	NA	Evaluation of response to pain management instruction	370809006	aurum
8444351000006110	pain	NA	Difficulty tolerating pain in body part	1071041000000103	aurum
6770061000006116	pain	NA	Acute pain control assessment	408952002	aurum
6260141000006118	pain	NA	Pain / sensation observable	364624006	aurum
7663991000006117	pain	NA	Phantom pain	710110008	aurum
7674071000006112	pain	NA	Assessment of psychological response to pain	710569007	aurum
8036281000006111	pain	NA	Psychosocial dysfunction due to chronic pain	115491000119105	aurum
8077841000006117	pain	NA	Pain commenced - public building	244161000000108	aurum
7747261000006110	pain	NA	Able to tolerate generalized pain	716459007	aurum
8445361000006113	pain	NA	Does not manage generalised pain	1072071000000104	aurum
9017501000006114	pain	NA	Lloydspharmacy Extra Power Pain Reliever tablets (Lloyds Pharmacy Ltd) 16 tablet 2 x 8 tablets	7946111000001102	aurum
9479711000006111	pain	NA	Pain in bilateral lower legs	12247531000119106	aurum
8056631000006111	pain	NA	Assessment for back pain triage	196671000000105	aurum
3516049010	pain	NA	Bilateral temporomandibular joint pain	15639721000119105	aurum
5243321000006110	pain	NA	Neurological pain disorder	247384001	aurum
7313991000006113	pain	NA	Assessment using DPQ (Dallas pain questionaire)	445812004	aurum
7076221000006119	pain	NA	Pain provoked by temperature	427596002	aurum
7077301000006119	pain	NA	Pain radiating to middle abdomen	427668002	aurum
7746921000006114	pain	NA	Able to recognize generalized pain	716435002	aurum
7316401000006115	pain	NA	Manchester foot pain and disability index	445956000	aurum
7842351000006115	pain	NA	Freezing pain	723300005	aurum
9687241000006115	pain	NA	Neuropathic pain caused by radiation	14090001000004102	aurum
8077671000006114	pain	NA	Pain commenced - industrial area	244081000000103	aurum
8243341000006114	pain	NA	Chronic idiopathic pain syndrome	781021000000103	aurum
8299731000006112	pain	NA	Pain control care plan	864671000000108	aurum
12163841000006119	pain	NA	QOF (Quality and Outcomes Framework) general practice extraction - tricyclic antidepressants for use in pain management prescribable within general practice simple reference set	999001011000001108	aurum
9834801000006114	pain	NA	Bilateral calf pain	15634471000119104	aurum
5621041000006115	pain	NA	Myofascial pain	279062009	aurum
6592511000006118	pain	NA	Pain during labor and delivery	397774002	aurum
6597101000006114	pain	NA	Pain during regional anaesthesia for caesarean section	398058003	aurum
114543015	pain	N241012	Muscle pain	68962001	aurum
499702013	pain	K28z.11	Pain in testis	63901009	aurum
990221000006117	pain	N245299	Pain in left leg	10601006	aurum
298923019	pain	F4Kz100	Eye pain	41652007	aurum
317265011	pain	R040000	Facial pain	95668009	aurum
317422012	pain	R065.00	[D]Chest pain	29857009	aurum
317434016	pain	R065900	[D]Parasternal chest pain	161974007	aurum
317435015	pain	R065A00	Musculoskeletal chest pain	281245003	aurum
317439014	pain	R065z00	[D]Chest pain NOS	29857009	aurum
317470018	pain	R073.00	Flatulence, eructation and gas pain	271832001	aurum
317568012	pain	R090500	[D]Epigastric pain	79922009	aurum
317569016	pain	R090600	Umbilical pain	88522004	aurum
317570015	pain	R090700	Hypochondrial pain	271853005	aurum
317571016	pain	R090800	[D]Suprapubic pain	162053006	aurum
317572011	pain	R090900	Pain in right iliac fossa	162051008	aurum
317575013	pain	R090C00	Loin pain	271857006	aurum
317587018	pain	R090z00	[D]Abdominal pain NOS	21522001	aurum
411434010	pain	M180.12	Perianal pain	307225003	aurum
443831012	pain	R040z11	Jaw pain	274667000	aurum
504772016	pain	15D..00	Pain on sexual intercourse	71315007	aurum
1222521018	pain	R08z.11	Prostatic pain	36729000	aurum
1480387016	pain	J046400	Temporomandibular joint pain dysfunction syndrome	386207004	aurum
110401000006114	pain	K28y811	Testicular pain	63901009	aurum
222191000000111	pain	R065011	Retrosternal chest pain	4568003	aurum
248531000006112	pain	N245300	Pain in arm	102556003	aurum
300001000006113	pain	R065B00	Non-cardiac chest pain	274668005	aurum
301981000006114	pain	R090J00	[D]Right upper quadrant pain	301717006	aurum
455771000006114	pain	N12..13	Acute low back pain	278862001	aurum
483791000006115	pain	N245.11	Ankle pain	247373008	aurum
486291000006115	pain	N094W00	Anterior knee pain	239733006	aurum
544001000006112	pain	N134.13	Cervical nerve root pain	103014001	aurum
717041000006110	pain	K317000	Pain of breast	53430007	aurum
1786591000006112	pain	R090P00	Functional abdominal pain syndrome	449890002	aurum
1922231000006110	pain	1M6..00	Observation of affective dimension of pain	301372005	aurum
318040019	pain	Ryu7000	[X]Other chronic pain	82423001	aurum
1222526011	pain	R090G12	Perineal pain	225565007	aurum
511000006113	pain	N096V00	Interphalangeal joint of toe pain	299576008	aurum
2439911000000113	pain	38VG.00	Pain Catastrophizing Scale score	716609006	aurum
254351016	pain	25C1.00	On examination - no abdominal pain on palpation	163213005	aurum
254352011	pain	25C2.00	On examination - abdominal pain - right hypochondrium	163214004	aurum
254354012	pain	25C4.00	On examination - abdominal pain - left hypochondrium	163216002	aurum
254356014	pain	25C6.00	On examination - abdominal pain - umbilical	163218001	aurum
317086019	pain	R00z200	[D]Pain, generalized	82991003	aurum
6770111000006115	pain	NA	Chronic pain control assessment	408955000	aurum
12135201000006112	pain	NA	Nurofen Joint & Muscular Pain Relief 200mg medicated plasters (Reckitt Benckiser Healthcare (UK) Ltd)	35748611000001104	aurum
2744801000000111	pain	NA	EuroQol Five Dimension (Youth) having pain or discomfort score	1092141000000103	aurum
9473861000006119	pain	NA	Ibuprofen Pain Relief Maximum Strength 10% gel (Numark Ltd) 50 gram	12210711000001105	aurum
7746991000006111	pain	NA	Able to recognise own emotional pain and distress	716439008	aurum
6724591000006112	pain	NA	Pain observable	406189006	aurum
5621001000006117	pain	NA	Pain on penetration	279056004	aurum
4202081000006115	pain	NA	Chronic abdominal pain	111985007	aurum
3516940011	pain	NA	Pain control care plan	736248007	aurum
3528020014	pain	NA	Pain in both upper arms	15749341000119107	aurum
12122241000006119	pain	NA	Pain at rest of bilateral lower limbs co-occurrent and due to atherosclerosis	12236991000119103	aurum
7842571000006118	pain	NA	Electric shock type pain	723316007	aurum
8077811000006116	pain	NA	Pain commenced at industrial site	244141000000107	aurum
3119071000006110	pain	NA	Feels no pain	38433004	aurum
7747321000006111	pain	NA	Able to understand generalized pain	716464006	aurum
7064531000006116	pain	NA	Pain radiating to right arm	426803004	aurum
5892641000006119	pain	NA	Pain of cardiovascular structure	301358001	aurum
9427761000006115	pain	NA	Boots Pain Relief 6 Years Plus 250mg/5ml oral suspension (The Boots Company Plc)	11756211000001102	aurum
5620941000006110	pain	NA	Sympathetically maintained pain	279053007	aurum
5243191000006110	pain	NA	Posterior compartment low back pain	247368002	aurum
3139371000006119	pain	NA	Free-standing pain clinic	39750005	aurum
5621071000006111	pain	NA	Lumbar zygapophysial joint pain	279063004	aurum
5892951000006113	pain	NA	Observation of present pain intensity	301378009	aurum
11319761000006119	pain	NA	Nurofen Joint & Back Pain Relief 256mg caplets (Reckitt Benckiser Healthcare (UK) Ltd) 16 tablet 2 x 8 tablets	31394611000001101	aurum
9869291000006114	pain	NA	Low back pain co-occurrent with and due to bilateral sciatica	15968741000119100	aurum
8665081000006110	pain	NA	Generic Radian B Pain Relief spray 100 ml	4024611000001101	aurum
7027221000006116	pain	NA	Demonstrates adequate pain control with no oral analgesics	424482002	aurum
7297231000006117	pain	NA	Acute exacerbation of chronic abdominal pain	444746004	aurum
5892621000006114	pain	NA	Maxillary sinus pain	301356002	aurum
6344661000006118	pain	NA	Implements alternative methods of pain control	370821005	aurum
11263711000006111	pain	NA	Nurofen Sinus Pain Relief 200mg/5mg tablets (Reckitt Benckiser Healthcare (UK) Ltd)	30785611000001106	aurum
9882271000006118	pain	NA	History of chest pain	16089411000119109	aurum
10001521000006114	pain	NA	Galpharm Period Pain Relief 250mg gastro-resistant tablets (Galpharm International Ltd) 9 tablet	17303911000001107	aurum
7072821000006119	pain	NA	Pain radiating to center of chest	427365005	aurum
8077561000006115	pain	NA	Pain commenced - home	244021000000104	aurum
7072101000006115	pain	NA	Pain radiating to neck	427310006	aurum
3510481016	pain	NA	Complex regional pain syndrome type II of right arm	291771000119101	aurum
106053901000001112	pain	NA	Deep Heat Pain Relief spray (The Mentholatum Company Ltd)	35009911000001105	aurum
12163871000006110	pain	NA	Quality and Outcomes Framework general practice extraction - strong opioids for use in pain management prescribable within general practice simple reference set	999001031000001102	aurum
3901601000006114	pain	NA	Loin pain - hematuria syndrome	86208007	aurum
8978601000006113	pain	NA	Generic Pain Relief balm cream 35 gram	7487211000001104	aurum
8077721000006117	pain	NA	Pain commenced at office	244101000000109	aurum
6597111000006112	pain	NA	Pain during regional anesthesia for cesarean section	398058003	aurum
5850911000006116	pain	NA	Pain on movement of skeletal muscle	298292009	aurum
3636664018	pain	NA	Chronic post-traumatic pain	762451005	aurum
3636911019	pain	NA	Chronic musculoskeletal pain due to disease of nervous system	762598004	aurum
3146681000006117	pain	NA	Mild pain	40196000	aurum
3510984015	pain	NA	Complex regional pain syndrome type I of right lower limb	293961000119109	aurum
5983521000006110	pain	NA	Pain / sensation symptom finding	308927000	aurum
7060861000006119	pain	NA	Pain radiating to jaw	426555006	aurum
7254001000006118	pain	NA	Chronic psychogenic pain	441711008	aurum
8187921000006115	pain	NA	Brief pain inventory	494711000000101	aurum
5243601000006111	pain	NA	Increased pain threshold	247406002	aurum
6893941000006118	pain	NA	Axis pressure pain	416562001	aurum
7567261000006119	pain	NA	Chronic pain clinic	702840008	aurum
8077781000006118	pain	NA	Pain commenced - street	244131000000103	aurum
11637861000006119	pain	NA	Pain finding simple reference set	999001581000000106	aurum
9493211000006112	pain	NA	Chronic pain following left total hip arthroplasty	12400221000119100	aurum
2608631000006119	pain	NA	Hypoaesthesia to pain	6810008	aurum
8443641000006117	pain	NA	Difficulty managing generalised pain	1070371000000103	aurum
7059721000006119	pain	NA	Pain radiating to thoracic region left side	426483005	aurum
3636899017	pain	NA	Chronic post cancer surgery pain	762594002	aurum
8077731000006119	pain	NA	Pain commenced - residential home	244111000000106	aurum
6260231000006117	pain	NA	Sensory dimension of pain	364633008	aurum
5621141000006116	pain	NA	Metatarsophalangeal joint pain	279067003	aurum
3636666016	pain	NA	Chronic pain secondary to musculoskeletal structure	762452003	aurum
5243501000006110	pain	NA	Decreased pain threshold	247401007	aurum
5620811000006116	pain	NA	Whole body pain	279044000	aurum
5933591000006115	pain	NA	CSQ - Pain coping strategies questionnaire	304750005	aurum
8453231000006110	pain	NA	Emergency hospital admission to paediatric pain management service	1078191000000104	aurum
8077571000006110	pain	NA	Pain commenced at home	244021000000104	aurum
7023601000006116	pain	NA	Behavioral indications of pain present	424295009	aurum
5663791000006115	pain	NA	Post-vasectomy epididymal pain	282359006	aurum
8321401000006110	pain	NA	Traxam Pain Relief 3% gel (AMCo)	906211000001104	aurum
8447681000006118	pain	NA	Does recognise pain in body part	1074131000000108	aurum
7006811000006118	pain	NA	Paediatric pain assessment	423401003	aurum
5873091000006116	pain	NA	Observation of pain tolerance	299953003	aurum
4084041000006110	pain	NA	Pain due to application of cold	102999002	aurum
5700661000006118	pain	NA	Right sided abdominal pain	285388000	aurum
3734871000006116	pain	NA	Alimentary tract pain due to vascular insufficiency	75938008	aurum
4077381000006116	pain	NA	Acute chest pain	102587001	aurum
12084861000006110	pain	NA	Vasoocclusive pain episode in sickle cell disease	769167005	aurum
12126271000006111	pain	NA	Left upper limb pain co-occurrent and due to ischemia	16002551000119103	aurum
11319801000006111	pain	NA	Nurofen Joint & Back Pain Relief 200mg capsules (Reckitt Benckiser Healthcare (UK) Ltd) 16 capsule 2 x 8 capsules	31395011000001107	aurum
7703661000006114	pain	NA	Joint pain of pelvic region	713413001	aurum
8031171000006111	pain	NA	Neoplasm related pain	98921000119102	aurum
8074981000006112	pain	NA	Pain finding - geographic location	239641000000100	aurum
8077791000006115	pain	NA	Pain commenced in street	244131000000103	aurum
10588071000006112	pain	NA	Nurofen for Children Cold, Pain and Fever Strawberry Flavour 100mg/5ml oral suspension (Reckitt Benckiser Healthcare (UK) Ltd) 100 ml	23649711000001100	aurum
7054621000006111	pain	NA	Pain radiating to right shoulder	426142001	aurum
7003131000006110	pain	NA	Pain assessment adult	423184003	aurum
3094011000006114	pain	NA	Esophageal chest pain	36859004	aurum
8024941000006119	pain	NA	Complex regional pain syndrome, Type I, of head and/or trunk	83921000119106	aurum
7812951000006111	pain	NA	Cyclic pelvic pain	721156008	aurum
8319091000006116	pain	NA	Palliative Care Problem Severity Score - pain	902501000000103	aurum
5850341000006116	pain	NA	Thoracic facet joint pain	298254008	aurum
890681000006113	pain	N094899	Other joint pain	629831000000105	aurum
4548371000006115	pain	NA	Pharyngeal pain	162397003	aurum
4946531000006117	pain	NA	Relieving pain	225782006	aurum
7276811000006119	pain	NA	Visual analogue pain scale score	443394008	aurum
12454471000006115	pain	NA	O/E - epigastric pain on palp.	308903002	aurum
6766441000006115	pain	NA	Deafferentation pain	408751001	aurum
12454921000006111	pain	NA	O/E - abd. pain - R.lumbar	163217006	aurum
5243201000006113	pain	NA	Facet joint pain	247369005	aurum
5721861000006119	pain	NA	Pain in right leg	287048003	aurum
4546241000006115	pain	NA	LIF - Left iliac fossa pain	162052001	aurum
7749431000006111	pain	NA	PCS (Pain Catastrophizing Scale) score	716609006	aurum
4545181000006114	pain	NA	Complaining of low back pain	161894002	aurum
5892821000006113	pain	NA	Finding of affective dimension of pain	301372005	aurum
4546891000006113	pain	NA	Complaining of perineal pain	162148004	aurum
5700371000006119	pain	NA	Pain in toe	285365001	aurum
2753841000006118	pain	NA	Pain in ear	16001004	aurum
3133981000006118	pain	NA	PPS - Pelvic pain syndrome	39402007	aurum
4545121000006110	pain	NA	Pain in back	161891005	aurum
6567871000006114	pain	NA	Locomotor pain disorder	396332003	aurum
5572051000006118	pain	NA	On examination - lumbar pain on palpation	275316003	aurum
6766431000006113	pain	NA	Complex regional pain syndrome, type II	408751001	aurum
3767041000006117	pain	NA	Pain in rectum	77880009	aurum
3366621000006119	pain	NA	Breast pain	53430007	aurum
4814091000006119	pain	NA	Distal radioulnar joint pain	202481002	aurum
11902301000006115	pain	NA	Proximal interphalangeal joint of finger pain	202484005	aurum
3303641000006118	pain	NA	Pain passing water	49650001	aurum
5516891000006111	pain	NA	Type of gastrointestinal tract pain	270477000	aurum
7276771000006119	pain	NA	Visual analogue scale pain score	443394008	aurum
4559871000006115	pain	NA	On examination - abdominal pain - umbilical	163218001	aurum
5618331000006113	pain	NA	CLBP - Chronic low back pain	278860009	aurum
11902311000006117	pain	NA	Sacroiliac joint pain	202487003	aurum
11989381000006115	pain	NA	Pain in esophagus	102619001	aurum
12220621000006112	pain	NA	Psychogenic back pain	192029008	aurum
2725761000000117	pain	NA	Pain in upper arm	1088071000000108	aurum
815651000006110	pain	N245.14	Hand pain	53057004	aurum
11932381000006119	pain	NA	Keele PANDA-S study - GP prognosis: shoulder pain in 6 mths - yes	11932381000006103	aurum
11933341000006115	pain	NA	IPOS patient score : degree pt affected by pain over past week	11933341000006104	aurum
427141000006110	pain	Eu45414	[X]Somatoform pain disorder	30077003	aurum
317436019	pain	R065B14	[D]Non-cardiac chest pain	274668005	aurum
317477015	pain	R073z00	[D]Flatulence, eructation and gas pain NOS	271832001	aurum
317557012	pain	R08z100	[D]Vesical pain	15803009	aurum
252315012	pain	16C6.00	Back pain without radiation NOS	161891005	aurum
295460014	pain	E278000	Psychogenic pain unspecified	30077003	aurum
2394021000000118	pain	389Q.00	Pain assessment tool completed	934571000000105	aurum
2619871000000116	pain	NA	howRthey rating score - pain and/or distress	1038001000000107	aurum
1956081000006118	pain	NA	Keele ENHANCE trial - joint pain duration less than 3 months	1956081000006102	aurum
1956201000006116	pain	NA	Keele ENHANCE trial - joint pain verbal advice - OA	1956201000006100	aurum
1956241000006119	pain	NA	Keele ENHANCE trial - joint pain written advice - pain relief	1956241000006103	aurum
1956291000006111	pain	NA	Keele ENHANCE trial - joint pain - follow up GP appt booked	1956291000006107	aurum
1956311000006110	pain	NA	Keele ENHANCE trial - joint pain - signpost to slimming club	1956311000006106	aurum
1956321000006119	pain	NA	Keele ENHANCE trial - joint pain - refer to physiotherapy	1956321000006103	aurum
1983851000006117	pain	NA	Keele CAM-Pain study - patient not suitable	1983851000006101	aurum
1983871000006110	pain	NA	Keele CAM-Pain study - patient to receive mailed invite	1983871000006106	aurum
1983891000006111	pain	NA	Keele CAM-Pain study - patient consented to trial	1983891000006107	aurum
1990631000006117	pain	NA	Keele STarT MSK score-worrying thoughts about pain in last 2 wks	1990631000006101	aurum
2003651000006112	pain	NA	Responds to pain	450847001	aurum
1916461000006111	pain	NA	STarT back score - bothered by back pain last 2wks	1916461000006107	aurum
1935881000006117	pain	NA	Pain provoked by sleeping position	1935881000006101	aurum
1935891000006119	pain	NA	Pain improving	1935891000006103	aurum
1824001000006114	pain	NA	Low back pain clinical pathway protocol followed	1824001000006105	aurum
1824111000006111	pain	NA	Low back pain clinical pathway protocol not followed	1824111000006107	aurum
1726581000006116	pain	NA	Central post-stroke pain	1726581000006100	aurum
939681000006118	pain	NA	Nerve root pain present	939681000006102	aurum
939741000006118	pain	NA	Musculoskeletal pain absent	939741000006102	aurum
939881000006119	pain	NA	Musculoskeletal pain control	939881000006103	aurum
974451000006113	pain	NA	Pain NOS	974451000006109	aurum
982301000006117	pain	NA	Pain or discomfort during sleep/rest	982301000006101	aurum
310935012	pain	N096G00	Metacarpophalangeal joint pain	299061005	aurum
254353018	pain	25C3.00	On examination - abdominal pain - epigastrium	163215003	aurum
254355013	pain	25C5.00	On examination - abdominal pain - right lumbar	163217006	aurum
254358010	pain	25C7.00	On examination - abdominal pain - left lumbar	163219009	aurum
2692954012	pain	NA	Pain relief by medication	428346000	aurum
501991000006110	pain	N145.12	Back pain	161891005	aurum
496539011	pain	N245000	Hand pain	53057004	aurum
499700017	pain	1A57.00	Pain in testicle	63901009	aurum
503862017	pain	N245.18	Thigh pain	78514002	aurum
1488586010	pain	9b8F.00	Pain management (specialty)	394882004	aurum
2477180015	pain	F347.00	Complex regional pain syndrome type II	408751001	aurum
358463015	pain	NA	Persistent wound pain	239166000	aurum
369363013	pain	197..11	Flank pain	247355005	aurum
369379014	pain	N143.11	Acute back pain with sciatica	247366003	aurum
411281013	pain	25C..12	O/E - iliac pain on palpation	275315004	aurum
411282018	pain	25C..13	O/E - lumbar pain on palpation	275316003	aurum
416127019	pain	1A58200	Ovarian pain	279028009	aurum
416128012	pain	N131.11	Pain in cervical spine	279029001	aurum
442649019	pain	NA	Pain of head and neck region	301365009	aurum
443112015	pain	197D.00	Right upper quadrant pain	301717006	aurum
317098012	pain	R00zC00	Chronic intractable pain	274665008	aurum
317574012	pain	R090B00	Groin pain	102570003	aurum
317995013	pain	Ryu0400	[X]Other chest pain	29857009	aurum
455441012	pain	R090L00	Left lower quadrant pain	301716002	aurum
455443010	pain	R090N00	Nonspecific abdominal pain	304542004	aurum
1222528012	pain	R090G11	[D] Pelvic pain	162147009	aurum
221731000000119	pain	N245200	Pain in leg	10601006	aurum
248461000006116	pain	1DC..00	Pain character - finding	162502002	aurum
248581000006113	pain	N094.00	Joint pain	57676002	aurum
248711000006113	pain	L463500	Pain on breast-feeding	200430001	aurum
310803013	pain	N094411	Hand joint pain	202472008	aurum
283685013	pain	8H69.00	Refer to pain clinic	183568002	aurum
252313017	pain	16C4.00	Back pain worse on sneezing	161893008	aurum
252450017	pain	182B000	Costal margin chest pain	161977000	aurum
252587011	pain	1975.00	Left flank pain	162049009	aurum
253385014	pain	1DC5.00	Griping pain	162504001	aurum
253386010	pain	1DC6.00	Tightening pain	162505000	aurum
254357017	pain	25C..14	O/E - umbilical pain on palp.	163218001	aurum
31828016	pain	N245012	Finger pain	18876004	aurum
114029018	pain	J574700	Anal pain	68653001	aurum
129242010	pain	J574800	Rectal pain	77880009	aurum
137890011	pain	197B.00	Upper abdominal pain	83132003	aurum
198184013	pain	N094512	Hip joint pain	49218002	aurum
1019761000006116	pain	NA	Adverse reaction to Strepsils Pain Relief Plus	1019761000006100	aurum
12126281000006114	pain	NA	Left upper limb pain co-occurrent and due to ischaemia	16002551000119103	aurum
6269171000006115	pain	NA	Finding related to ability to cope with pain	365396002	aurum
3136491000006118	pain	NA	Pain crisis	39565009	aurum
3636671011	pain	NA	Chronic orofacial pain	762454002	aurum
5552661000006113	pain	NA	McGill pain chart questionnaire	273593005	aurum
5892611000006118	pain	NA	Pain of respiratory structure	301355003	aurum
5933581000006118	pain	NA	Pain coping strategies questionnaire	304750005	aurum
7016061000006112	pain	NA	Pain following sexual intercourse	423893004	aurum
7129211000006113	pain	NA	Male perineal pain	430968008	aurum
7312561000006117	pain	NA	Assessment using visual analogue pain scale	445719003	aurum
7836781000006110	pain	NA	Acute pain of scrotum	722829006	aurum
11928881000006113	pain	NA	Complex regional pain syndrome type I	50642008	aurum
9872921000006119	pain	NA	Pain of bilateral lower limbs co-occurrent and due to ischaemia	16002951000119109	aurum
10588081000006110	pain	NA	Nurofen for Children Cold, Pain and Fever Orange Flavour 100mg/5ml oral suspension (Reckitt Benckiser Healthcare (UK) Ltd)	23649811000001108	aurum
3528435018	pain	NA	Greater trochanteric pain syndrome of right lower limb	16438171000119103	aurum
3517415015	pain	NA	Pain medication review	1811000124107	aurum
3103871000006115	pain	NA	Vulvovaginal pain	37488003	aurum
5721811000006117	pain	NA	Pain in left arm	287045000	aurum
5957081000006119	pain	NA	Discharge by pain management nurse	306504007	aurum
5892651000006117	pain	NA	Pain of lymphoreticular structure	301359009	aurum
3636923013	pain	NA	Chronic secondary facial pain	762604001	aurum
7746911000006118	pain	NA	Able to recognise generalised pain	716435002	aurum
8040761000006111	pain	NA	Chronic pain in coccyx for more than three months	129511000119105	aurum
8326111000006114	pain	NA	Symptom Assessment Scale - pain score	912051000000108	aurum
8532431000006111	pain	NA	Pleniday gluten free bread par baked petit pain (Tree of Life UK Ltd) 300 gram	1816511000001105	aurum
2685941000006113	pain	NA	Nerve root pain	11679003	aurum
5131801000006113	pain	NA	Post-mastectomy pain	239176002	aurum
7313541000006112	pain	NA	Assessment using PSEQ (pain self efficacy questionnaire)	445790003	aurum
8018161000006116	pain	NA	Acute ankle pain	51741000119105	aurum
9662551000006115	pain	NA	Voltarol Pain-eze 1.16% Emulgel (GlaxoSmithKline Consumer Healthcare) 50 gram	13833611000001101	aurum
6911011000006112	pain	NA	Referral to epidural anaesthesia for spinal pain	417724007	aurum
6260171000006114	pain	NA	Characteristics of pain of head and neck region	364627004	aurum
7138771000006116	pain	NA	Chronic pain due to injury	431481001	aurum
8077851000006115	pain	NA	Pain commenced in public building	244161000000108	aurum
5938011000006114	pain	NA	Admission by pain management specialist	305248009	aurum
6294131000006117	pain	NA	Pain tolerance level finding	366603004	aurum
8295521000006115	pain	NA	AVPU (alert voice pain unresponsive) scale score	859161000000101	aurum
3697321000006117	pain	NA	Autonomic pain	73645008	aurum
5620911000006111	pain	NA	Nonsympathetic dependent pain	279052002	aurum
5892631000006112	pain	NA	Frontal sinus pain	301357006	aurum
6770131000006114	pain	NA	Chronic pain control education	408956004	aurum
8442141000006115	pain	NA	Difficulty recognising pain in body part	1068941000000100	aurum
7313531000006119	pain	NA	Assessment using pain self efficacy questionnaire	445790003	aurum
9115861000006110	pain	NA	Potter's Rheumatic Pain tablets (Potter's (Herbal Supplies) Ltd)	8978711000001105	aurum
5145321000006114	pain	NA	Persistent prosthetic joint pain	240271006	aurum
7289891000006110	pain	NA	Acute postthoracotomy pain syndrome	444227004	aurum
7679941000006116	pain	NA	Assessment of knowledge of pain management	710859005	aurum
8017011000006117	pain	NA	Periorbital and/or eye pain	43751000119109	aurum
5892751000006110	pain	NA	Left hypochondrial pain	301368006	aurum
165844010	pain	N245.12	Arm pain	102556003	aurum
8665141000006117	pain	NA	Radian B Pain Relief spray (Thornton & Ross Ltd) 100 ml	4025311000001105	aurum
5561931000006111	pain	NA	On examination - frontal sinus pain	274306004	aurum
5873081000006119	pain	NA	Finding of pain tolerance	299953003	aurum
6770071000006111	pain	NA	Assess acute pain control	408952002	aurum
10031981000006113	pain	NA	Ibucalm Ibuprofen Pain Relief 5% gel (Aspar Pharmaceuticals Ltd) 30 gram	17634411000001103	aurum
10617621000006113	pain	NA	Voltarol Pain-eze 1.16% Emulgel (GlaxoSmithKline Consumer Healthcare) 100 gram	23956111000001107	aurum
7027211000006112	pain	NA	Demonstrates adequate pain control without oral analgesics	424482002	aurum
3636667013	pain	NA	Chronic musculoskeletal pain	762452003	aurum
7289901000006114	pain	NA	Acute postthoracotomy pain	444227004	aurum
5620441000006115	pain	NA	Epididymal pain	279021003	aurum
5466591000006119	pain	NA	Site of referred pain	263597005	aurum
9027771000006115	pain	NA	Nurofen Back Pain SR 300mg capsules (Reckitt Benckiser Healthcare (UK) Ltd) 12 capsule	8061311000001100	aurum
7682511000006112	pain	NA	Phantom pain following amputation of upper limb	711058008	aurum
5561511000006110	pain	NA	Renal pain	274279008	aurum
5942101000006114	pain	NA	Under care of pain management nurse	305568004	aurum
7610861000006110	pain	NA	Response to treatment shows partial pain relief	706965008	aurum
7316351000006111	pain	NA	Manchester foot pain and disability index score	445953008	aurum
7317261000006117	pain	NA	Assessment using MFPDI (Manchester foot pain and disability index)	445996003	aurum
10617681000006112	pain	NA	Voltarol Pain-eze 1.16% Emulgel (GlaxoSmithKline Consumer Healthcare) 60 gram	23956711000001108	aurum
8187931000006117	pain	NA	BPI - Brief pain inventory	494711000000101	aurum
5549451000006116	pain	NA	Dallas pain questionnaire	273390007	aurum
3901591000006118	pain	NA	Loin pain - haematuria syndrome	86208007	aurum
10125061000006111	pain	NA	First Resort Period Pain Reliever 250mg gastro-resistant tablets (Actavis UK Ltd)	18640211000001100	aurum
10391071000006116	pain	NA	Nurofen Express Period Pain 200mg capsules (Reckitt Benckiser Healthcare (UK) Ltd)	21524011000001101	aurum
7779941000006112	pain	NA	McGill Pain Questionnaire score	718970003	aurum
7578891000006117	pain	NA	PGP - pelvic girdle pain	703619001	aurum
8025471000006117	pain	NA	Pain in male pelvis	85011000119101	aurum
8661701000006118	pain	NA	Strepsils Pain Relief Plus lozenges (Crookes Healthcare Ltd) 24 lozenge 2 x 12 lozenges	3989811000001101	aurum
6592501000006116	pain	NA	Pain during labour and delivery	397774002	aurum
7059471000006113	pain	NA	Pain radiating to left flank	426466001	aurum
7626991000006119	pain	NA	Pain in lower limb on elevation	708020008	aurum
5552671000006118	pain	NA	McGill pain questionnaire	273593005	aurum
5561641000006110	pain	NA	O/E - abdominal pain	274287009	aurum
4946571000006119	pain	NA	Preventing pain	225784007	aurum
9847841000006118	pain	NA	Chronic pain of left upper limb	15743561000119103	aurum
10193951000006119	pain	NA	Voltarol Pain-eze Extra Strength 25mg tablets (Novartis Consumer Health UK Ltd) 9 tablet	19363711000001103	aurum
5170071000006118	pain	NA	Pain only bends	241990001	aurum
5620591000006111	pain	NA	Post-abdominoperineal resection pain	279033008	aurum
9222251000006114	pain	NA	Anadin Joint Pain	9682501000001107	aurum
12126311000006111	pain	NA	Chronic pain of bilateral upper limbs	16002671000119106	aurum
6041761000006114	pain	NA	Abdominal pain in early pregnancy	314041007	aurum
7054531000006110	pain	NA	Chronic prostatitis - chronic pelvic pain syndrome	426135001	aurum
4077811000006115	pain	NA	Oral cavity pain	102616008	aurum
2638981000006118	pain	NA	Sharp pain	8708008	aurum
7090221000006114	pain	NA	Squeezing pain	428557006	aurum
5552501000006111	pain	NA	London hospital pain chart assessment	273580000	aurum
6766421000006110	pain	NA	Complex regional pain syndrome, type II, upper limb	408750000	aurum
6709931000006113	pain	NA	Pain level	405161002	aurum
6954401000006113	pain	NA	Consultation for chronic pain	420454001	aurum
12117791000006112	pain	NA	MSK-HQ (Musculoskeletal Health Questionnaire) item 1 - pain/stiffness during the day	1099561000000102	aurum
7746681000006117	pain	NA	Able to manage generalised pain	716417006	aurum
5892981000006117	pain	NA	Distressing present pain	301382006	aurum
5086191000006118	pain	NA	Chronic nonspecific abdominal pain	235841007	aurum
3446371000006113	pain	NA	Scalding pain on urination	58250006	aurum
9591941000006112	pain	NA	Anadin Joint Pain 200mg tablets (Pfizer Consumer Healthcare Ltd) 16 tablet	13101111000001107	aurum
6770021000006110	pain	NA	Controlling acute pain	408950005	aurum
3516053012	pain	NA	Pain in both temporomandibular joints	15639721000119105	aurum
4935371000006116	pain	NA	Working through the pain of grief	225023005	aurum
9237611000006111	pain	NA	Cura-Heat Back Pain heat packs (Kobayashi Healthcare Europe Ltd)	9815511000001105	aurum
8018171000006111	pain	NA	Chronic ankle pain	51881000119109	aurum
8214801000006110	pain	NA	Pain relieved by lowering leg	711511000000102	aurum
8435291000006112	pain	NA	Chronic Pain TOM (Therapy Outcome Measure) activity score	1062671000000102	aurum
7254011000006115	pain	NA	Chronic pain, psychogenic	441711008	aurum
8445451000006116	pain	NA	Does not manage pain in body part	1072151000000109	aurum
7084991000006113	pain	NA	Finding related to onset of pain	428209001	aurum
3320231000006113	pain	NA	CRPS - Complex regional pain syndrome type I	50642008	aurum
3636890018	pain	NA	Chronic primary widespread pain	762590006	aurum
8442821000006116	pain	NA	Does understand pain in body part	1069571000000107	aurum
7088481000006111	pain	NA	Spontaneous pain	428432004	aurum
6770011000006119	pain	NA	Acute pain control	408950005	aurum
7054371000006118	pain	NA	Pain provoked by rest	426120002	aurum
7747011000006117	pain	NA	Able to recognise pain in body part	716440005	aurum
5996011000006115	pain	NA	Pain management service	310071006	aurum
4946561000006114	pain	NA	Minimizing pain	225783001	aurum
3510478014	pain	NA	Complex regional pain syndrome type II of right leg	291791000119100	aurum
5620971000006119	pain	NA	SMP - Sympathetically maintained pain	279053007	aurum
6260241000006110	pain	NA	Affective dimension of pain	364634002	aurum
12163881000006113	pain	NA	QOF (Quality and Outcomes Framework) general practice extraction - strong opioids for use in pain management prescribable within general practice simple reference set	999001031000001102	aurum
9473851000006116	pain	NA	Ibuprofen Pain Relief Maximum Strength 10% gel (Numark Ltd)	12210611000001101	aurum
7518261000006119	pain	NA	Submandibular, ocular and rectal pain with flushing	699190008	aurum
8077691000006110	pain	NA	Pain commenced - motorway	244091000000101	aurum
8260371000006116	pain	NA	S-LANSS (self-completed Leeds assessment of neuropathic symptoms and signs) pain scale	810601000000106	aurum
7623911000006118	pain	NA	Pain provoked by trauma	707809009	aurum
9151841000006118	pain	NA	Nurofen Back Pain SR	9282501000001109	aurum
7006841000006119	pain	NA	Pain assessment paediatric	423401003	aurum
8031161000006116	pain	NA	Pain related to neoplasm	98921000119102	aurum
7747251000006113	pain	NA	Able to tolerate generalised pain	716459007	aurum
9493251000006113	pain	NA	Chronic pain following right total knee arthroplasty	12400341000119100	aurum
7112341000006117	pain	NA	Family history of back pain	429976008	aurum
7682491000006118	pain	NA	Phantom pain following amputation of penis	711056007	aurum
8031031000006112	pain	NA	Chronic post-thoracotomy pain syndrome	98611000119104	aurum
3164161000006119	pain	NA	Exquisite pain	41226008	aurum
10021741000006115	pain	NA	Voltarol Joint Pain 12.5mg tablets (Novartis Consumer Health UK Ltd)	17526411000001101	aurum
8077631000006111	pain	NA	Pain commenced in educational area	244051000000109	aurum
3636916012	pain	NA	Chronic visceral pain due to persistent inflammation	762601009	aurum
5243151000006116	pain	NA	Pain on abdominal wall movement	247362001	aurum
5620801000006119	pain	NA	Total body pain syndrome	279044000	aurum
890701000006111	pain	N094z99	Joint pain NOS	687011000000105	aurum
2986831000006116	pain	NA	Pain on swallowing	30233002	aurum
7749421000006113	pain	NA	Pain Catastrophizing Scale score	716609006	aurum
4814171000006119	pain	NA	Distal interphalangeal joint of finger pain	202485006	aurum
7703651000006112	pain	NA	Ischemic foot pain at rest	713412006	aurum
3133971000006116	pain	NA	Pelvic pain syndrome	39402007	aurum
4559771000006112	pain	NA	On examination - no abdominal pain on palpation	163213005	aurum
5620781000006118	pain	NA	Buttock pain	279043006	aurum
3201351000006117	pain	NA	Ovulation pain	43548008	aurum
4559851000006113	pain	NA	On examination - abdominal pain - right lumbar	163217006	aurum
4559831000006118	pain	NA	On examination - abdominal pain - left hypochondrium	163216002	aurum
4559921000006113	pain	NA	On examination - abdominal pain - right iliac	163220003	aurum
5983231000006110	pain	NA	On examination - epigastric pain on palpation	308903002	aurum
6451651000006114	pain	NA	Myofascial pain - dysfunction syndrome of TMJ	386207004	aurum
4077121000006117	pain	NA	Inguinal pain	102570003	aurum
5721851000006116	pain	NA	Pain in right lower limb	287048003	aurum
12222201000006118	pain	NA	Nipple pain	247350000	aurum
3512272016	pain	NA	Complex regional pain syndrome of foot	734987002	aurum
5753411000006118	pain	NA	Period pain	289900009	aurum
3092011000006115	pain	NA	Prostate pain	36729000	aurum
3659851000006116	pain	NA	Atypical facial pain	71303008	aurum
10391081000006118	pain	NA	Nurofen Express Period Pain 200mg capsules (Reckitt Benckiser Healthcare (UK) Ltd) 10 capsule	21524111000001100	aurum
7692081000006111	pain	NA	Complex regional pain syndrome of upper limb	712537009	aurum
816931000006119	pain	1B84.00	Has eye pain	41652007	aurum
11933191000006110	pain	NA	IPOS staff score: cannot assess degree pt affected by pain over past 3 days	11933191000006106	aurum
11933141000006118	pain	NA	IPOS staff score: degree pt affected by pain over past 3 days	11933141000006102	aurum
495737017	pain	N33C.00	Complex regional pain syndrome type I	128200000	aurum
284871000006112	pain	2252.00	O/E - in pain	275896009	aurum
2018981000006119	pain	NA	Keele STarT MSK score - current pain problem for year or more	2018981000006103	aurum
252451018	pain	182Z.00	Chest pain NOS	29857009	aurum
8253141000006113	pain	NA	Referral to chronic pain management service	796431000000102	aurum
2377911000000114	pain	1M11100	Ischaemic foot pain when walking	713674006	aurum
1956111000006112	pain	NA	Keele ENHANCE trial - joint pain score hip	1956111000006108	aurum
1956121000006116	pain	NA	Keele ENHANCE trial - joint pain score knee	1956121000006100	aurum
1956211000006118	pain	NA	Keele ENHANCE trial-joint pain written advice-increasng activity	1956211000006102	aurum
1956341000006114	pain	NA	Keele ENHANCE trial - joint pain - refer to podiatry	1956341000006105	aurum
1959721000006112	pain	NA	Assessment using AVPU (alert voice pain unresponsive) scale	1959721000006108	aurum
1978751000006111	pain	NA	Persistent neuropathic pain	1978751000006107	aurum
1980881000006116	pain	NA	Keele TAPS trial - pain site - knee	1980881000006100	aurum
1983841000006119	pain	NA	Keele CAM-Pain study - patient suitable	1983841000006103	aurum
1984041000006114	pain	NA	Manchester triage - Chest pain	1984041000006105	aurum
1984241000006116	pain	NA	Manchester triage - Neck pain	1984241000006100	aurum
1984351000006113	pain	NA	Manchester triage - Testicular pain	1984351000006109	aurum
1990581000006115	pain	NA	Keele STarT MSK score-trblsme pain more than 1 pt bdy last 2 wks	1990581000006104	aurum
1990601000006113	pain	NA	Keele STarT MSK score-dressed more slowly due to pain last 2 wks	1990601000006109	aurum
1803161000006116	pain	NA	POST trial pain score	1803161000006100	aurum
1826161000006115	pain	NA	Step test pain	1826161000006104	aurum
1708371000006118	pain	NA	Adverse reaction to Traxam Pain Relief	1708371000006102	aurum
1749691000006110	pain	NA	Visual analogue pain scale	1749691000006106	aurum
1675991000006113	pain	NA	Adverse reaction to Voltarol Pain-Eze Emulgel	1675991000006109	aurum
1152331000033118	pain	NA	Voltarol Pain-Eze	1152331000033102	aurum
1233331000033112	pain	NA	Nurofen Maximum Strength Migraine Pain	1233331000033108	aurum
1573621000006114	pain	NA	Non-mechanical back pain	1573621000006105	aurum
939701000006115	pain	NA	Nerve root pain control	939701000006104	aurum
939731000006111	pain	NA	Bone pain control	939731000006107	aurum
939761000006119	pain	NA	Musculoskeletal pain mild	939761000006103	aurum
939781000006112	pain	NA	Musculoskeletal pain severe	939781000006108	aurum
7278501000006115	pain	NA	Periumbilical pain	443503005	aurum
345241000000114	pain	N147211	Pain in coccyx	34789001	aurum
2579112017	pain	1A53.12	C/O - lumbar pain	161894002	aurum
359208019	pain	1M12.00	Anterior knee pain	239733006	aurum
407091012	pain	1A53.11	C/O - loin pain	272047006	aurum
407093010	pain	1A53.13	C/O - renal pain	272049009	aurum
415888015	pain	16C9.00	Chronic low back pain	278860009	aurum
438609019	pain	NA	Wound pain	298012000	aurum
449236019	pain	NA	Referral to pain management specialist	306265007	aurum
453249014	pain	SP07B00	Pain due to knee joint prosthesis	309767001	aurum
459031013	pain	1M51.00	Intermittent pain	314642004	aurum
459715013	pain	1D19.00	Pain in lymph nodes after alcohol consumption	315226008	aurum
312237015	pain	N33A000	Bony pelvic pain	203508001	aurum
325194011	pain	SP2y200	Postoperative pain	213299007	aurum
252584016	pain	1971.00	Central abdominal pain	162046002	aurum
252585015	pain	1973.00	Left subcostal pain	162047006	aurum
252589014	pain	1977.00	Right iliac fossa pain	162051008	aurum
253237010	pain	1CB3.00	Throat pain	162397003	aurum
253240010	pain	1CB3.11	Pain in throat	162397003	aurum
36112013	pain	1969.00	Abdominal pain	21522001	aurum
75568012	pain	N245700	Shoulder pain	45326000	aurum
81982015	pain	N094K12	Hip pain	49218002	aurum
87530017	pain	1DCA.00	Rest pain	52598005	aurum
486238018	pain	N094999	Multiple joint pain	35678005	aurum
494960013	pain	1M11.00	Foot pain	47933007	aurum
5103011000006112	pain	NA	Chronic pelvic pain of female	237067000	aurum
5243311000006119	pain	NA	Urinary tract pain	247382002	aurum
8978711000006115	pain	NA	Generic Pain Relief balm cream	7488711000001107	aurum
5561671000006119	pain	NA	On examination - epigastric pain	274288004	aurum
5620891000006114	pain	NA	Pain following administration of agent	279051009	aurum
6615531000006113	pain	NA	Vertebrogenic pain syndrome	398997008	aurum
7747311000006115	pain	NA	Able to understand generalised pain	716464006	aurum
12593091000006110	pain	NA	Salonpas Pain Relief Patch 105mg/31.5mg medicated plasters (Hisamitsu UK Ltd) 3 plaster	36839311000001100	aurum
3688461000006117	pain	NA	Colicky pain	73063007	aurum
7071261000006115	pain	NA	Pain radiating to right side of chest	427252003	aurum
8278561000006114	pain	NA	Ischaemic lower limb pain at rest	836711000000108	aurum
7747351000006119	pain	NA	Able to understand pain in body part	716466008	aurum
9340421000006114	pain	NA	Feminax Period Pain capsules (Bayer Plc) 20 capsule 2 x 10 capsules	10898711000001109	aurum
12135211000006110	pain	NA	Nurofen Joint & Muscular Pain Relief 200mg medicated plasters (Reckitt Benckiser Healthcare (UK) Ltd) 2 plaster	35748711000001108	aurum
3515749014	pain	NA	Chronic pain due to malignant neoplastic disease	735935009	aurum
6344651000006115	pain	NA	Implementation of alternative methods of pain control	370821005	aurum
7665851000006118	pain	NA	Evaluation of psychosocial response to instruction about pain	710216005	aurum
10125091000006115	pain	NA	First Resort Period Pain Reliever 250mg gastro-resistant tablets (Actavis UK Ltd) 9 tablet	18640511000001102	aurum
2685931000006115	pain	NA	Radicular pain	11679003	aurum
3523881000006115	pain	NA	Congenital insensitivity to pain, anhidrosis and mental retardation	62985007	aurum
12126351000006112	pain	NA	Pain of right upper limb co-occurrent and due to ischemia	16002711000119105	aurum
5561921000006113	pain	NA	O/E -frontal sinus pain	274306004	aurum
4507141000006118	pain	NA	Chronic back pain	134407002	aurum
5892591000006112	pain	NA	Pain of eye structure	301353005	aurum
6344451000006117	pain	NA	Evaluates response to pain management interventions	370810001	aurum
7480461000006112	pain	NA	History of pain of multiple joints	472957007	aurum
11319791000006110	pain	NA	Nurofen Joint & Back Pain Relief 200mg capsules (Reckitt Benckiser Healthcare (UK) Ltd)	31394911000001107	aurum
9872911000006110	pain	NA	Chronic pain of left foot	16002911000119108	aurum
12593071000006114	pain	NA	Salonpas Pain Relief Patch 105mg/31.5mg medicated plasters (Hisamitsu UK Ltd)	36839111000001102	aurum
5991831000006113	pain	NA	On examination - pain and sensation	309678000	aurum
8077701000006110	pain	NA	Pain commenced on motorway	244091000000101	aurum
3636918013	pain	NA	Chronic central neuropathic pain	762602002	aurum
5131811000006111	pain	NA	Post-episiotomy pain	239177006	aurum
3510480015	pain	NA	Complex regional pain syndrome type II of right upper limb	291771000119101	aurum
7065941000006117	pain	NA	Pain provoked by walking	426899007	aurum
3636921010	pain	NA	Chronic peripheral neuropathic pain	762603007	aurum
9256951000006119	pain	NA	Nurofen Back Pain heat patches (Reckitt Benckiser Healthcare (UK) Ltd)	10040011000001101	aurum
5836621000006116	pain	NA	Nuchal pain	297128006	aurum
3495401000006114	pain	NA	Pain self-management deficit, acute	61264001	aurum
7237001000006110	pain	NA	Degree of client satisfaction with pain management	440428003	aurum
12122251000006117	pain	NA	Pain at rest of both lower limbs co-occurrent and due to atherosclerosis	12236991000119103	aurum
10588091000006113	pain	NA	Nurofen for Children Cold, Pain and Fever Orange Flavour 100mg/5ml oral suspension (Reckitt Benckiser Healthcare (UK) Ltd) 100 ml	23649911000001103	aurum
8978641000006110	pain	NA	Boots Pain Relief balm (The Boots Company Plc) 35 gram	7487811000001103	aurum
7609721000006119	pain	NA	Pain due to varicose veins of lower extremity	706883004	aurum
9116101000006110	pain	NA	Generic Potter's Rheumatic Pain tablets	8981711000001109	aurum
9591931000006119	pain	NA	Anadin Joint Pain 200mg tablets (Pfizer Consumer Healthcare Ltd)	13101011000001106	aurum
6683711000006113	pain	NA	Congenital indifference to pain	403605007	aurum
317269017	pain	R041.00	[D]Throat pain	162397003	aurum
317573018	pain	R090A00	Pain in left iliac fossa	162052001	aurum
317577017	pain	R090E00	Recurrent acute abdominal pain	271858001	aurum
[truncated: 4,468 more rows]
